# Supplementary material for: Skin-derived myeloid precursors and joint-resident fibroblasts spread psoriatic disease from skin to joints
Source: Nat Immunol. 2026 Jan 2;27(1):35–47. doi: 10.1038/s41590-025-02351-z (PMC12764428; doi:10.1038/s41590-025-02351-z)
Supplement: Supplementary file 3 — Source data for Figs. 1–5 and Extended Data Figs. 1–5. [file 41590_2025_2351_MOESM3_ESM.xlsx]

## Sheet: Figure 1
Figure 1a	Epidermal thickness (µm)
	BALB/c control	BALB/c IL-23OE	C57BL/6 control	C57BL/6 IL-23OE
	11.3667	31.2	12.3167	29.8333
	11.2667	24.2667	16.6833	34.8
	13.3667	39.6333	16.3667	34.5333
	14.5217	36.1	12.9333	35.7
Figure 1b	Periarthritis score (0-3)
	BALB/c control	BALB/c IL-23OE	C57BL/6 control	C57BL/6 IL-23OE
	0	3	0	0
	0	3	0	0
	0	2.5	0	0
	0	3	0	0
	0	2.5	0	0.5
	0	3	0	0.5
	0	2.5	0	0
	0	2	0	0
Figure 1c	T1 subtraction volume (mm³)
	BALB/c control	BALB/c IL-23OE	C57BL/6 control	C57BL/6 IL-23OE
	0.008	1.012	0.014	0.034
	0.017	1.536	0	0.095
	0	1.517	0.017	0.008
	0	1.166	0.011	0.028
	0	2.251	0.011	0.059
Figure 1f	KaedeRED migrating cells (% CD45 cells)
	Days	BALB/c +UV+IL-23OE				C57BL/6 +UV+IL-23OE
	0	0.91	1.37	0.9	2.29	1.3956	0.3707	0.8394	1.8582
	4	5.0194	6.4101	4.1023	5.0673	1.587	1.5149	1.1064	6.5147
	7	13.8	11.6	13	9.37	6.06	8.38	6.2953	13.4415
	14	0.21	3.33	1.55493	2.4518	1.16	0.34	0.75	1.47593
	21	1.0392	1.9519	1.0557	0.3625	0.50662	1.07989	0.367768	4.15911
Figure 1h	Cellular distribution of KaedeRED+ CD45+ Cells (%)
	BALB/c IL-23OE			C57BL/6 IL-23OE
	CD3+B220+	CD11b+	CD3-B220-CD11b-	CD3+B220+	CD11+	CD3-B220-CD11b-
	4.86	85.5	5.58	0.81	86.7	5.55
	9.94	76.5	9.51	1.55	86.6	4.64
	5.48	81.8	7.55	1	76.7	2
	2.74	88	7.72	1	82	3

## Sheet: Figure 2
Figure 2b	mean % KaedeRED cells within the clusters
	cluster	strain	count KaedeRED	count KaedGREEN	KaedeRED %	total	mean KaedeRED %
	B Cells	B6-Kaedetg	20	504	3.81679	524	2.85776
		C-Kaedetg	6	310	1.89873	316
	T Cells	B6-Kaedetg	1	118	0.840336	119	0.883131
		C-Kaedetg	2	214	0.925926	216
	ILC2s	B6-Kaedetg	6	45	11.7647	51	6.56728
		C-Kaedetg	1	72	1.36986	73
	Tregs	B6-Kaedetg	5	60	7.69231	65	5.98901
		C-Kaedetg	3	67	4.28571	70
	NK Cells	B6-Kaedetg	3	69	4.16667	72	6.33865
		C-Kaedetg	4	43	8.51064	47
	Cd163+ Lyve1+ Mϕ	B6-Kaedetg	138	93	59.7403	231	55.8588
		C-Kaedetg	184	170	51.9774	354
	Hmox1+ Mϕ	B6-Kaedetg	168	149	52.9968	317	50.2514
		C-Kaedetg	200	221	47.5059	421
	Aqp+ Mϕ	B6-Kaedetg	27	205	11.6379	232	17.9595
		C-Kaedetg	76	237	24.2812	313
	Lining Mϕ	B6-Kaedetg	20	167	10.6952	187	13.9497
		C-Kaedetg	48	231	17.2043	279
	H2+ Phagocytes	B6-Kaedetg	101	170	37.2694	271	41.6186
		C-Kaedetg	114	134	45.9677	248
	Ly6C2+ Mo	B6-Kaedetg	50	657	7.07214	707	5.56559
		C-Kaedetg	11	260	4.05904	271
	GMPs	B6-Kaedetg	20	401	4.75059	421	4.09943
		C-Kaedetg	5	140	3.44828	145
	pDCs	B6-Kaedetg	2	54	3.57143	56	4.16667
		C-Kaedetg	1	20	4.7619	21
	Neutrophils	B6-Kaedetg	5	39	11.3636	44	12.8247
		C-Kaedetg	3	18	14.2857	21
	Mast cells	B6-Kaedetg	29	48	37.6623	77	47.9009
		C-Kaedetg	25	18	58.1395	43
	Muscle cells	B6-Kaedetg	12	60	16.6667	72	18.6073
		C-Kaedetg	15	58	20.5479	73
	Sublining Fibroblasts	B6-Kaedetg	23	1187	1.90083	1210	1.31157
		C-Kaedetg	9	1237	0.722311	1246
	Lining Fibroblasts	B6-Kaedetg	0	99	0	99	0
		C-Kaedetg	0	126	0	126
	Endothelial cells	B6-Kaedetg	18	39	31.5789	57	22.0395
		C-Kaedetg	5	35	12.5	40
	Epithelial cells	B6-Kaedetg	7	24	22.5806	31	13.6713
		C-Kaedetg	1	20	4.7619	21
	Pericytes	B6-Kaedetg	3	21	12.5	24	11.8056
		C-Kaedetg	3	24	11.1111	27
Figure 2c	Cell distribution withing KaedeRED cluster (%)
	label	grouping	count	label.count.total.per.facet	percent
	Cd163+ Lyve1+ Mϕ	B6-Kaedetg	138	397	0.347607
	Hmox1+ Mϕ	B6-Kaedetg	168	397	0.423174
	H2+ Phagocytes	B6-Kaedetg	91	397	0.229219
	Cd163+ Lyve1+ Mϕ	C-Kaedetg	184	490	0.37551
	Hmox1+ Mϕ	C-Kaedetg	200	490	0.408163
	H2+ Phagocytes	C-Kaedetg	106	490	0.216327
Figure 2k	CD2+MHCII+ Pc in BALBc different time points in Joint (%CD11b+ Cells)
	BALB/c control	BALB/c IL-23OE Day4	BALB/c IL-23OE Day7
	1.98476	1.63614	2.93653
	1.59121	2.44093	4.35204
	1.90906	3.68202	4.51613
	1.78292	2.51001	2.29873
	2.39058		3.95422
Figure 2l	CD2+MHCII+ Pc in BALBc and C57BL6 on day 7 in Joint (%CD11b+ Cells)
	BALB/c IL-23OE	C57BL/6 IL-23OE
	2.93653	2.94284
	4.35204	5.65327
	4.51613	2.78426
	2.29873	3.49638
	3.95422	2.89703
		2.44477

## Sheet: Figure 3
Figure 3d	Rate of common variants with skin cells of same lineage
		Myeloid Cells	T Cells	B Cells	Endothelial Cells	Fibroblasts
	Patient #1	0.916667	0.0833333	0	0	0
	Patient #2	0.833333	0.166667	0	0	0
	Patient #3	0.947368	0.0526316	0	0	0
Figure 3e	Rate of common variants with skin myeloid cells
		CD2+ MHC-II+ CCR2+ PCs	FOLR2high LYVE1+ Mϕ	S100A12+ Mo	CD1c+ DCs	FOLR2+ AQP1+ Mϕ	CCR7+ DCs	CD16+ DC4	CLEC9A+ DC1	Prol. Myeloid	SPP1+ CXCL10+ Mϕ
	Patient #1	0.545455	0	0.181818	0.0909091	0.181818	0	0	0	0	0
	Patient #2	0.6	0.3	0	0	0.1	0	0	0	0	0
	Patient #3	0.277778	0.222222	0.222222	0.222222	0.0555556	0	0	0	0	0
Figure 3f	CD2+ MHC-II+ CCR2+ cells in healthy vs Psoriasis at risk vs PsA human synovium (% myeloid compartment)
	HC	Psoriasis at risk	PsA
	0	4.36137	1.3256
	2.43902	7.61035	2.74914
	0.877193		0
			7.21649
			5.39258
			5.83127
Figure 3g	CD2+ MHC-II+ CCR2+ cells in healthy vs Psoriasis vs AD human skin (% myeloid compartment)
	HC	Psoriasis	AD
	4.52509	13.9628	0
	3.8764	24.4232	12.7789
	5.09091	14.1538	6.45161
	0.908715		14.7541
	0.3884
Figure 3i	CD2+ MHC-II+ CCR2+ cells in healthy vs PsA vs Psoriasis human PBMC (% myeloid compartment)
	HC	PsA	Psoriasis
	14.4444	7.23684	2.5
	1.28205	2.94118	4.39673
	3.73832	0	10.3825
	0	13.4921	20.2229
	0.763359	25.3731	11.3208
	9.84252	4.83871	3.38983
	12.3596	38.0952	3.46535
	1.31579	6.53595	4.25532
	8.88889	8.26446	5.50847
	1.13208	11.5	2.39521
	1.68067	12.6214	14.2857
	2.94118	30.4688	26.3636
	7.47126	13.4752	17.1429
	11.6667	17.4419	12
	12.1429	20.6522	16
	7.87402	11.4458	8.69565
	12.9771	1.0101	8.13008
	8.96552	1.79641	2.11864
	2.96296	2.72109	11.3402
	5.38462		0
			5.42636
			10.6383
			2.77778
			15.9091

## Sheet: Figure 4
Figure 4h	CD200+ Fibroblast in mouse joint in different conditions (% Fibroblasts)
	BALB/c control	BALB/c IL-23OE Day7	C57BL/6 control	C57BL/6 IL-23OE Day7
	35.6	28.5	36.4	31.8
	37	27.3	34.4	33.9
	34.3	26.6	35.1	34.5
	35.3	27.4	34.8	34.6
Figure 4i	CD200+ Fibroblast in BALB/c mouse joint in different timepoints (% Fibroblasts)
	BALB/c control	BALB/c IL-23OE Day2	BALB/c IL-23OE Day4	BALB/c IL-23OE Day7
	32.9406	30.8639	30.9822	29.5699
	34.9106	31.1836	36.7772	27.4507
	31.6848	32.3551	31.0945	27.7142
	34.6708	32.5193	35.0481	30.3918
Figure 4k	Median foldchange gene expression in macrophage fibroblast coculture in different conditions
		INOS	IL-6	IL-1b	TNF	IL10	ARG1
	Isotype	0.839847	0.809752	0.903627	1.02036	0.8456	0.858986
	CD200ant	2.24459	2.57818	1.60388	1.30551	0.281669	3.05469
Figure 4l	T1 substraction volume (mm³)
	C57BL/6 IL-23OE	C57BL/6 IL-23OE + CD200ant.
	0.24916	0.728315
	0.297076	1.12122
	0.0287493	1.1308
	0.0191662	1.14039
Figure 4m	T1 substraction volume (mm³)
	BALB/c IL-23OE	BALB/c IL-23OE + CD200R1 ago.
	8.421	1.554
	6.311	4.047
	9.936	1.582
	9.591	2.801

## Sheet: Figure 5
Figure 5a	Raw data in Extended Data Figure 4
Figure 5b	Different marker expression on CD2+ HLA-DR+ CD14+ circulating monocytes in PBMCs of PsA patients (MFI)
	CD200R	CCR2	CD1c	CD123	CD209	IgG 1 k	IgG 2a k
	5757	4714	1217	724	740	1340	1111
	5251	6351	1256	771	1179	1296	1644
	7096	8630	1142	740	782	1131	1088
	4113	7979	1060	855	687	838	840
	4241	9791	1533	871	707	797	771
	3028	7303	979	687	717	991	1118
	4647	9239	1884	786	820	1168	1185
	7140	10771	1884	1067	891	1206	1025
	6866	6109	1533	763	807	1313	1072
	6010	8684	1654	896	916	1118	1152
Figure 5d	CD200+ Fibroblats / CD2+ CCR2+ Cells in human psoriatic vs PsA synovium (% CD31- CD45- cells / % CD45+ cells)
	CD200+ Fibroblasts		CD2+ CCR2+
	Psoriasis	PsA	Psoriasis	PsA
	6.17773	1.97192	1.4218	1.88601
	6.25	1.79022	1.82482	5.24565
	4.90421	2.13015	3.38722	5.1711
	4.6546	1.6092	4.3152	10.5337
	5.94608	2.37275	3.37553	12.8158
	7.16366		5.22876
Figure 5g	% of CD+ MHC-II+ CCR2+ Cells interacting with CD200+ fibroblasts
	Psoriasis	PsA
	39.1304	13.1387
	16.6667	23.4146
	40	6.51261
	37.5	5.67929
	36.3636	15.8323
	62.5
Figure 5h	Distance from CD8a+/CD4+ T cells to CD2+ MHC-II+ CCR2+ PCs in human synovium Psoriasis vs PsA (µm)
	CD8a to CD2 MHC-II CCR2		CD4 to CD2 MHC-II CCR2
	Psoriasis	PsA	Psoriasis	PsA
	61.414	45.5385	37.8488	51.1903
	107.759	55.031	288.704	42.6246
	123.685	67.7789	160.262	52.6714
	76.9376	22.8101	84.6855	22.4625
	52.56	19.7327	48.2218	18.7334
	83.2445		38.0966
Figure 5j	% of IL-17A+ T cells in different co-culture conditions
	CD8a+ CD2+	CD8a+ CD2-	CD4+ CD2+	CD4+ CD2-
	0.17	0.14	0.14	0.21
	0.16	0.059	0.15	0.1
	0.33	0.15	0.048	0.12
	0.37	0	0.56	0.6
	1.68	1.4	2.38	0.46
	0.15	0	0.24	0.41
	0.67	0.26	2.91	1.69
	0.95	0.37	1.21	0.39
	0.065	0.055	0.28	0.41
	0.24	0.093	0.35	0.26
	0	0	0.19	0.19
	0.01	0.00987	1.19	1.45
	0.32	0.23	0.86	1.22
	0.081	0.056	0.064	0.091
	0.065	0.053	1.22	0.78
	0.18	0.24	0.68	0.26
	0.36	0.15	0.81	0.79
	0.93	0.47	0.63	1.26
	0.87	0.42	0.86	0.42

## Sheet: Extended Data Figure 1
Extended Data Figure 1a	Scaling score (0-3) / Scaling (AUC)
	Day	BALB/c control												BALB/c IL-23OE												C57BL/6 control												C57BL/6 IL-23OE
	2	0	0	0	0	0	0	0	0	0	0	0	0	0	0	0	0	0	0	0	0	0	0	0	0	0	0	0	0	0	0	0	0	0	0	0	0	0	0	0	0	0	0	0	0	0	0	0	0
	3	0	0	0	0	0	0	0	0	0	0	0	0	0	0	0	0	0	0	0	0	0.5	1	0.5	0.5	0	0	0	0	0	0	0	0	0	0	0	0	0.5	0.5	0	0.5	0.5	0.5	0.5	0	0	0	0	0
	5	0	0	0	0	0	0	0	0	0	0	0	0	0.5	0	0.5	0.5	0.5	0.5	1.5	1.5	1.5	1	1.5	1	0	0	0	0	0	0	0	0	0	0	0	0	0.5	0.5	0	0	1	1	0.5	1	1	1	1	1.5
	7	0	0	0	0	0	0	0	0	0	0	0	0	0.5	0.5	0.5	1.5	0.5	0.5	1.5	1.5	2	2	2	0.5	0	0	0	0	0	0	0	0	0	0	0	0	2	2	1.5	1.5	2	2	1	1.5	1	1	1	1
	10	0	0	0	0	0	0	0	0	0	0	0	0	1.5	1.5	2	2	1	1	2	1.5	1	1.5	1.5	1.5	0	0	0	0	0	0	0	0	0	0	0	0	2	2	2	2	2.5	2	1	1.5	1	1	1	1
	14	0	0	0	0	0	0	0	0	0	0	0	0	1.5	1	1.5	1	1	1	1	1	1	1	0.5	1	0	0	0	0	0	0	0	0	0	0	0	0	2	1.5	1.5	1.5	3	1	0.5	0.5	0.5	0.5	0.5	0.5
	18	0	0	0	0	0	0	0	0	0	0	0	0	1.5	1	2	2	2	2	1	1	1	1.5	1.5	1	0	0	0	0	0	0	0	0	0	0	0	0	2	2.5	1.5	2.5	3	1	0.5	0.5	0.5	0.5	1	2
	21	0	0	0	0	0	0	0	0	0	0	0	0	1.5	2	1.5	2	2	1.5	2	1	1.5	1	1	0.5	0	0	0	0	0	0	0	0	0	0	0	0	3	3	3	3	3	1	0.5	0.5	2	0.5	2.5	3
	BALB/c control	BALB/c IL-23OE	C57BL/6 control	C57BL/6 IL-23OE
	0	21	0	33.25
	0	17	0	33
	0	24.5	0	26.5
	0	25.75	0	30.75
	0	19.75	0	43.5
	0	19	0	23.75
	0	24.25	0	12.25
	0	21	0	15.5
	0	22	0	14.75
	0	24.5	0	12.5
	0	22.75	0	17.25
	0	17.5	0	22.5
Extended Data Figure 1b	Periarthritis score (0-3) / Periarthritis score (AUC)
	Day	BALB/c control								BALB/c IL-23OE								C57BL/6 control								C57BL/6 IL-23OE
	0	0	0	0	0	0	0	0	0	0	0	0	0	0	0	0	0	0	0	0	0	0	0	0	0	0	0	0	0	0	0	0	0
	4	0	0	0	0	0	0	0	0	0	0.5	0	0	0	0	0	0	0	0	0	0	0	0	0	0	0	0	0	0	0	0	0	0
	7	0	0	0	0	0	0	0	0	0.5	1	0.5	0.5	1	0.5	1	0.5	0	0	0	0	0	0	0	0	0	0	0	0	0	0	0	0
	14	0	0	0	0	0	0	0	0	2	2.5	1	1	3	3	1.5	1	0	0	0	0	0	0	0	0	0	0	0	0	0.5	0.5	0	0
	21	0	0	0	0	0	0	0	0	3	3	2.5	3	2.5	3	2.5	2	0	0	0	0	0	0	0	0	0	0	0	0	0.5	0	0.5	0
	BALB/c control	BALB/c IL-23OE	C57BL/6 control	C57BL/6 IL-23OE
	0	29.5	0	0
	0	37.25	0	0
	0	18.25	0	0
	0	22.5	0	0
	0	37.25	0	5.25
	0	34	0	3.5
	0	24.25	0	1.75
	0	16.5	0	0
Extended Data Figure 1c	T1 substraction volume (mm³) / T1 substraction volume (AUC)
	Day	BALB/c control					BALB/c IL-23OE					C57BL/6 control					C57BL/6 IL-23OE
	0	0	0.003	0.003	0.003	0.003	0	0.02	0	0.006	0	0.011	0.017	0.014	0.014	0.014	0.011	0.017	0.014	0.014	0.003
	4	0	0.02	0	0.003	0.003	0.036	0	0.039	0.034	0.003	0.011	0.017	0.014	0.014	0.014	0.045	0.008	0.022	0.022	0.003
	7	0	0	0	0.003	0.003	0.093	0.076	0.059	0.003	0.076	0.011	0.084	0.003	0.017	0.017	0.014	0.025	0.02	0.011	0.006
	14	0.006	0.003	0.008	0.008	0.008	0.095	0.157	0.23	0.053	0.073	0	0.014	0.003	0.017	0.017	0.017	0.02	0.036	0.055	0.011
	21	0.008	0.017	0	0	0	1.012	1.536	1.517	1.166	2.251	0.014	0	0.017	0.011	0.011	0.034	0.095	0.008	0.028	0.059
	BALB/c control	BALB/c IL-23OE	C57BL/6 control	C57BL/6 IL-23OE
	0,6595	0,6595	0,6595	0,6595
	0.07	4.798	0.1645	0.4875
	0.1565	6.855	0.6115	0.6595
	0.062	7.351	0.1725	0.485
	0.0875	4.598	0.3195	0.643
	0.0875	8.78	0.3195	0.33
Extended Data Figure 1g	Synovitis score (0-3)
	BALB/c control	BALB/c IL-23OE	C57BL/6 control	C57BL/6 IL-23OE
	0	2	0	0
	0	0.5	0	0
	0	3	0	0
	0	3	0	0
Extended Data Figure 1h	Bone density and trabecular measurements
	BV/TV (%)				Tb.N (N/mm)				Tb.Th (mm)
	BALB/c control	BALB/c IL-23OE	C57BL/6 control	C57BL/6 IL-23OE	BALB/c control	BALB/c IL-23OE	C57BL/6 control	C57BL/6 IL-23OE	BALB/c control	BALB/c IL-23OE	C57BL/6 control	C57BL/6 IL-23OE
	12.9132	6.8067	10.001	8.5698	3.17311	2.38238	2.4802	3.00247	0.0454	0.0348	0.0427	0.0345
	10.3651	6.9654	9.8562	8.5366	3.08234	2.8639	2.6045	2.80615	0.0397	0.0322	0.0482	0.035
	9.6052	6.0352	9.5071	8.7209	3.06777	2.95523	2.19274	3.17591	0.0425	0.0325	0.0405	0.0322
	9.1952	7.0646	8.5821	7.5253	2.88643	2.99037	2.71034	3.28837	0.0437	0.0314	0.0522	0.0352
	10.5867	5.66	10.2304	7.4939	3.18913	2.6054	2.7812	2.48219	0.0519	0.0306	0.0563	0.0352
	14.08	2.98	9.45	8.3	3.91	2.63088	3.0869	2.8064	0.0598	0.0316	0.0596	0.033
	9.85	5.29	15.08	7.29	3.3	3.17438	2.5738	3.7499	0.0521	0.0322	0.0523	0.0404
	8.62	3.22	10.47	6.74	3.0698	4.586	4.121	3.2852	0.0529	0.0366	0.0572	0.0407
	6.16	3.67	9.92	4.93	2.8697	4.4468	3.2358	3.3559	0.0511	0.0423	0.0562	0.0391
	12.48	4.27	10.79	7.39	3.5987	4.49	3.4105	3.0769	0.0589	0.0388	0.062	0.0362

## Sheet: Extended Data Figure 2
Extended Data Figure 1c	KaedeRED migration on day 7 with or without UV exposure in different conditions (% CD45+ cells)
	UV-				UV+
	BALB/c control	C57BL/6 control	BALB/c IL-23OE	C57BL/6 IL-23OE	BALB/c control	C57BL/6 control	BALB/c IL-23OE	C57BL/6 IL-23OE
	0.0057	0.034	0.023	0.14	0.91	1.3956	13.8	6.06
	0.00749	0.02	0.044	0.31	1.37	0.3707	11.6	8.38
	0.052	0.00509	0.028	0.08	0.9	0.8394	13	6.2953
	0.018	0.01	0.03	0.026	2.29	1.8582	9.2631	13.4415
Extended Data Figure 1d	Cellular distribution of KaedeRED+ CD45+ Cells (%)
	BALB/c IL-23OE			C57BL/6 IL-23OE
	CD3+B220+	CD11b+	CD3-B220-CD11b-	CD3+B220+	CD11+	CD3-B220-CD11b-
	2.07	90.6	4.9	4.13	86.4	7.44
	4.05	87.9	5.61	4.03	85.9	6.45
	1.86	93.7	2.79	3.85	88.5	5.13
	5.08	85.5	5.58	2.94	81.6	13.2

## Sheet: Extended Data Figure 3
Extended Data Figure 2i	CD2+MHCII+ cells in BALBc different time points in skin (%CD11b+ Cells)
	BALB/c control	BALB/c IL-23OE Day4	BALB/c IL-23OE Day7
	0.886194	2.76938	1.80451
	0.930461	2.33817	2.66242
	0.941702	1.81259	2.4951
	0.554426	4.84532	2.23236
	1.1624	2.63725	2.64817
Extended Data Figure 2j	CD2+MHCII+ cells in BALBc and C57BL6 on day 7 in bone marrow (%CD11b+ Cells)
	BALB/c control	BALB/c IL-23OE	C57BL/6 control	C57BL/6 IL-23OE
	0.149153	0.068717	0.084863	0.036027
	0.043611	0.12416	0.242872	0.011176
	0.134318	0.036411	0.091253	0.042651
	0.13678	0.047683	0.107476	0.033637
	0.261564	0.064415	0.262729	0.009843
Extended Data Figure 2k	CD2+MHCII+cells in BALBc and C57BL6 on day 7 in small intestine (%CD11b+ Cells)
	BALB/c control	BALB/c IL-23OE	C57BL/6 control	C57BL/6 IL-23OE
	0	0	0	0.0238
	0.406504	0.019789	0.428571	0.242954

## Sheet: Extended Data Figure 4
Extended Data Figure 3b and c	Violin plots of relevant marker genes based on ALRA-imputed gene expression						Extended Data Figure 3d	UCell score of the gene signature for human joint CD2+ CCR2+ Pc in the myeloid phagocytes of the scRNAseq dataset of mouse joint											Extended Data Figure 3e	Rate of common variants with skin cells of same lineage					Extended Data Figure 4f	Normalized network strengh with/without shared skin variants								Extended Data Figure 4l		Violin plots of the signature genes for each cluster identified in the RA and PsA synovial myeloid cell								Extended Data Figure 4n	Expression levels of the most relevant CITEseq antibodies among the publication clusters of human PBMC dataset along with the scANVI identified clusters of CD2+ CCR2+ Pc
(and Figure 5a)
	var.data	grouping	var					var.data	grouping												Patient #1	Patient #2	Patient #3				with shared skin variants			without shared skin variants						var.data	grouping	var	condition.v3						var.data	grouping	var
	0.485955	FOLR2+ AQP1+ Mφ	CCR2					0	Aqp1+ Mφ											CCR2+ Mo	0.5	0.5	0.263158				Patient #1	Patient #2	Patient #3	Patient #1	Patient #2	Patient #3				1.58573	FOLR2+ AQP1+ Mφ	CCR2	PsA						0.629539	CD14 Mo	CD14.1
	0	FOLR2+ AQP1+ Mφ	CCR2					0	Lining Mφ											FOLR2high LYVE1+ Mϕ	0	0.25	0.210526			CCR2+ Mo	1	1	0.8125	1	1	0.785714				0	FOLR2+ AQP1+ Mφ	CCR2	PsA						1.01287	CD14 Mo	CD14.1
	0	FOLR2+ AQP1+ Mφ	CCR2					0.140407	Hmox1+ Mφ											S100A12+ Mo	0.166667	0	0.210526			FOLR2+ AQP1+ Mϕ	0.839286	0.5	0.375	0.84	1	0.428571				0	FOLR2+ AQP1+ Mφ	CCR2	PsA						0	CD2+ CCR2+ Pc	CD14.1
	0	FOLR2high LYVE1+ Mφ	CCR2					0.0158148	Hmox1+ Mφ											CD1c+ DCs	0.0833333	0	0.210526			FOLR2high LYVE1+ Mϕ	0.0178571	0.5	0.4375	0.02	1	0.5				0	FOLR2high LYVE1+ Mφ	CCR2	PsA						0.363513	CD16 Mo	CD14.1
	0	FOLR2+ AQP1+ Mφ	CCR2					0	Mo											FOLR2+ AQP1+ Mϕ	0.166667	0.0833333	0.0526316			S100A12+ Mo	0.196429	0	1	0.18	0	1				0	FOLR2+ AQP1+ Mφ	CCR2	PsA						0.839461	CD14 Mo	CD14.1
	0	FOLR2+ AQP1+ Mφ	CCR2					0.175852	Hmox1+ Mφ											CD8+ T_2	0	0.0833333	0.0526316			SPP1+ CXCL10+ Mϕ	0	0	0	0	0	0				0	FOLR2+ AQP1+ Mφ	CCR2	PsA						0	CD14 Mo	CD14.1
	0	FOLR2+ AQP1+ Mφ	CCR2					0.00781481	Lining Mφ											CD8+ T_0	0	0.0833333	0													0	FOLR2+ AQP1+ Mφ	CCR2	PsA						1.68338	CD14 Mo	CD14.1
	0	S100A12+ Mo	CCR2					0.208704	H2+ Mφ											CD8+ T_1	0.0833333	0	0													0	S100A12+ Mo	CCR2	PsA						0	CD14 Mo	CD14.1
	1.2429	SPP1+ CXCL10+ Mφ	CCR2					0	Aqp1+ Mφ											B Cells	0	0	0													2.85674	CD2+ CCR2+ Pc	CCR2	PsA						0.629539	CD2+ CCR2+ Pc	CD14.1
	0	FOLR2+ AQP1+ Mφ	CCR2					0	Mo											CCL14+ Endothelial	0	0	0													0	FOLR2+ AQP1+ Mφ	CCR2	PsA						0	CD14 Mo	CD14.1
	0.88016	SPP1+ CXCL10+ Mφ Mφ	CCR2					0	Hmox1+ Mφ											CCR7+ DCs	0	0	0													2.11329	SPP1+ CXCL10+ Mφ	CCR2	PsA						1.50563	CD14 Mo	CD14.1
	0	FOLR2high LYVE1+ Mφ	CCR2					0.0402593	H2+ Mφ											CD16+ DC4	0	0	0													0	FOLR2high LYVE1+ Mφ	CCR2	PsA						0	CD14 Mo	CD14.1
	0.902008	FOLR2+ AQP1+ Mφ	CCR2					0	Hmox1+ Mφ											CD4+ T_0	0	0	0													1.97525	FOLR2+ AQP1+ Mφ	CCR2	PsA						0	CD14 Mo	CD14.1
	0	FOLR2+ AQP1+ Mφ	CCR2					0.11037	Hmox1+ Mφ											CD4+ T_1	0	0	0													0	FOLR2+ AQP1+ Mφ	CCR2	PsA						1.16061	CD14 Mo	CD14.1
	0.786418	FOLR2high LYVE1+ Mφ	CCR2					0	Cd163+ Lyve1+ Mφ											CD4+ T_2	0	0	0													1.8652	FOLR2high LYVE1+ Mφ	CCR2	PsA						0	CD2+ CCR2+ Pc	CD14.1
	0	FOLR2high LYVE1+ Mφ	CCR2					0.0342593	Cd163+ Lyve1+ Mφ											CD4+ T_3	0	0	0													0	FOLR2high LYVE1+ Mφ	CCR2	PsA						0.363513	CD14 Mo	CD14.1
	0	FOLR2+ AQP1+ Mφ	CCR2					0.0638519	Hmox1+ Mφ											CD4+ T_4	0	0	0													0	FOLR2+ AQP1+ Mφ	CCR2	PsA						0	CD14 Mo	CD14.1
	0.528713	FOLR2+ AQP1+ Mφ	CCR2					0.0179259	Hmox1+ Mφ											CLEC9A+ DC1	0	0	0													1.95737	CD2+ CCR2+ Pc	CCR2	PsA						0.839461	CD14 Mo	CD14.1
	0.728288	FOLR2high LYVE1+ Mφ	CCR2					0	Lining Mφ											EMCN+ Endothelial	0	0	0													2.14734	CD2+ CCR2+ Pc	CCR2	PsA						1.50563	CD14 Mo	CD14.1
	0	FOLR2high LYVE1+ Mφ	CCR2					0	Mo											Fibroblasts 1	0	0	0													1.65913	FOLR2high LYVE1+ Mφ	CCR2	PsA						0	CD14 Mo	CD14.1
	0	FOLR2+ AQP1+ Mφ	CCR2					0	Mo											Fibroblasts 2	0	0	0													0	FOLR2+ AQP1+ Mφ	CCR2	PsA						1.01287	CD14 Mo	CD14.1
	0	FOLR2+ AQP1+ Mφ	CCR2					0	Mo											Fibroblasts 3	0	0	0													0	FOLR2+ AQP1+ Mφ	CCR2	PsA						1.50563	CD14 Mo	CD14.1
	0	FOLR2+ AQP1+ Mφ	CCR2					0	Cd163+ Lyve1+ Mφ											Fibroblasts 4	0	0	0													1.66766	SPP1+ CXCL10+ Mφ	CCR2	PsA						0	pDC	CD14.1
	0	FOLR2+ AQP1+ Mφ	CCR2					0	Hmox1+ Mφ											Fibroblasts 5	0	0	0													0	SPP1+ CXCL10+ Mφ	CCR2	PsA						0	CD14 Mo	CD14.1
	1.10443	S100A12+ Mo	CCR2					0	Hmox1+ Mφ											Fibroblasts 6	0	0	0													2.52919	S100A12+ Mo	CCR2	PsA						1.16061	CD14 Mo	CD14.1
	0	FOLR2+ AQP1+ Mφ	CCR2					0	Cd163+ Lyve1+ Mφ											Fibroblasts 7	0	0	0													1.5843	FOLR2+ AQP1+ Mφ	CCR2	PsA						0.629539	CD14 Mo	CD14.1
	1.12922	CD2+ CCR2+ Pc	CCR2					0.0165556	Cd163+ Lyve1+ Mφ											Lining Fibroblasts	0	0	0													2.03086	CD2+ CCR2+ Pc	CCR2	PsA						0	cDC2	CD14.1
	0	SPP1+ CXCL10+ Mφ Mφ	CCR2					0	Cd163+ Lyve1+ Mφ											lym. Endothelial	0	0	0													2.06414	SPP1+ CXCL10+ Mφ	CCR2	PsA						0.629539	CD14 Mo	CD14.1
	0.650079	FOLR2high LYVE1+ Mφ	CCR2					0.0748519	Aqp1+ Mφ											Prol. Myeloid	0	0	0													1.94184	FOLR2high LYVE1+ Mφ	CCR2	PsA						0	CD2+ CCR2+ Pc	CD14.1
	0	SPP1+ CXCL10+ Mφ Mφ	CCR2					0	Lining Mφ											SPP1+ CXCL10+ Mϕ	0	0	0													0	SPP1+ CXCL10+ Mφ	CCR2	PsA						0	CD14 Mo	CD14.1
	0	FOLR2high LYVE1+ Mφ	CCR2					0.0424074	H2+ Mφ											TPO+ Endothelial	0	0	0													0	FOLR2high LYVE1+ Mφ	CCR2	PsA						0	CD14 Mo	CD14.1
	0	FOLR2+ AQP1+ Mφ	CCR2					0	Cd163+ Lyve1+ Mφ											VEGFC+ Endothelial	0	0	0													0	FOLR2+ AQP1+ Mφ	CCR2	PsA						0	CD2+ CCR2+ Pc	CD14.1
	0	FOLR2high LYVE1+ Mφ	CCR2					0.152926	CD2+ H2+ Pc																											1.57157	FOLR2high LYVE1+ Mφ	CCR2	PsA						0.363513	CD14 Mo	CD14.1
	1.02126	S100A12+ Mo	CCR2					0	Mo																											2.02316	S100A12+ Mo	CCR2	PsA						0	pDC	CD14.1
	0	FOLR2high LYVE1+ Mφ	CCR2					0	Hmox1+ Mφ																											0	FOLR2+ AQP1+ Mφ	CCR2	PsA						1.50563	CD14 Mo	CD14.1
	0.551528	CD1C+ DC	CCR2					0.0441111	Hmox1+ Mφ																											0	FOLR2+ AQP1+ Mφ	CCR2	PsA						0	CD14 Mo	CD14.1
	0	FOLR2+ AQP1+ Mφ	CCR2					0	Aqp1+ Mφ																											1.90014	SPP1+ CXCL10+ Mφ	CCR2	PsA						0.839461	CD14 Mo	CD14.1
	0	FOLR2+ AQP1+ Mφ	CCR2					0	Cd163+ Lyve1+ Mφ																											1.57196	FOLR2high LYVE1+ Mφ	CCR2	PsA						1.68338	CD2+ CCR2+ Pc	CD14.1
	0	FOLR2high LYVE1+ Mφ	CCR2					0	Aqp1+ Mφ																											0	FOLR2+ AQP1+ Mφ	CCR2	PsA						0.629539	CD14 Mo	CD14.1
	0.755893	Proliferating	CCR2					0	Hmox1+ Mφ																											0	SPP1+ CXCL10+ Mφ	CCR2	PsA						1.2893	CD2+ CCR2+ Pc	CD14.1
	0	FOLR2+ AQP1+ Mφ	CCR2					0	Cd163+ Lyve1+ Mφ																											0	FOLR2high LYVE1+ Mφ	CCR2	PsA						0.629539	CD14 Mo	CD14.1
	0	SPP1+ CXCL10+ Mφ Mφ	CCR2					0	CD2+ H2+ Pc																											2.00813	SPP1+ CXCL10+ Mφ	CCR2	PsA						0.363513	CD14 Mo	CD14.1
	0	FOLR2high LYVE1+ Mφ	CCR2					0.0654074	Cd163+ Lyve1+ Mφ																											0	FOLR2+ AQP1+ Mφ	CCR2	PsA						0	cDC2	CD14.1
	0.928971	SPP1+ CXCL10+ Mφ	CCR2					0	Hmox1+ Mφ																											0	FOLR2+ AQP1+ Mφ	CCR2	PsA						0	CD14 Mo	CD14.1
	0	FOLR2+ AQP1+ Mφ	CCR2					0	Mo																											0	FOLR2high LYVE1+ Mφ	CCR2	PsA						0	CD2+ CCR2+ Pc	CD14.1
	0	FOLR2+ AQP1+ Mφ	CCR2					0	Lining Mφ																											0	FOLR2+ AQP1+ Mφ	CCR2	PsA						1.01287	CD14 Mo	CD14.1
	0	FOLR2+ AQP1+ Mφ	CCR2					0	Mo																											0	FOLR2+ AQP1+ Mφ	CCR2	PsA						0.629539	CD14 Mo	CD14.1
	0	FOLR2+ AQP1+ Mφ	CCR2					0.024	H2+ Mφ																											1.55595	FOLR2high LYVE1+ Mφ	CCR2	PsA						0.363513	CD14 Mo	CD14.1
	0	FOLR2+ AQP1+ Mφ	CCR2					0.0321481	Lining Mφ																											1.97433	FOLR2high LYVE1+ Mφ	CCR2	PsA						0.363513	CD16 Mo	CD14.1
	0	FOLR2high LYVE1+ Mφ	CCR2					0	Lining Mφ																											0	FOLR2+ AQP1+ Mφ	CCR2	PsA						0	CD16 Mo	CD14.1
	1.48125	FOLR2high LYVE1+ Mφ	CCR2					0	Mo																											0	FOLR2+ AQP1+ Mφ	CCR2	PsA						0	CD14 Mo	CD14.1
	0	FOLR2+ AQP1+ Mφ	CCR2					0	Lining Mφ																											0	FOLR2high LYVE1+ Mφ	CCR2	PsA						0	CD14 Mo	CD14.1
	0	FOLR2+ AQP1+ Mφ	CCR2					0.0057037	CD2+ H2+ Pc																											1.69928	FOLR2high LYVE1+ Mφ	CCR2	PsA						0.629539	CD14 Mo	CD14.1
	0	FOLR2high LYVE1+ Mφ	CCR2					0	Aqp1+ Mφ																											1.68266	SPP1+ CXCL10+ Mφ	CCR2	PsA						1.76166	CD14 Mo	CD14.1
	0	FOLR2high LYVE1+ Mφ	CCR2					0	Hmox1+ Mφ																											0	SPP1+ CXCL10+ Mφ	CCR2	PsA						0.629539	CD14 Mo	CD14.1
	0	SPP1+ CXCL10+ Mφ	CCR2					0.00933333	Cd163+ Lyve1+ Mφ																											0	FOLR2high LYVE1+ Mφ	CCR2	PsA						0	CD14 Mo	CD14.1
	0	SPP1+ CXCL10+ Mφ	CCR2					0	Mo																											0	FOLR2+ AQP1+ Mφ	CCR2	PsA						1.01287	CD14 Mo	CD14.1
	0	FOLR2high LYVE1+ Mφ	CCR2					0.0675556	Cd163+ Lyve1+ Mφ																											1.59681	FOLR2+ AQP1+ Mφ	CCR2	PsA						1.59845	CD14 Mo	CD14.1
	0	FOLR2+ AQP1+ Mφ	CCR2					0.11837	Hmox1+ Mφ																											0	FOLR2+ AQP1+ Mφ	CCR2	PsA						0.839461	CD14 Mo	CD14.1
	0	FOLR2+ AQP1+ Mφ	CCR2					0	Lining Mφ																											1.5789	SPP1+ CXCL10+ Mφ	CCR2	PsA						0.629539	CD14 Mo	CD14.1
	0	FOLR2+ AQP1+ Mφ	CCR2					0.159852	Aqp1+ Mφ																											1.5335	FOLR2+ AQP1+ Mφ	CCR2	PsA						1.2893	CD14 Mo	CD14.1
	0	SPP1+ CXCL10+ Mφ	CCR2					0	Lining Mφ																											0	FOLR2high LYVE1+ Mφ	CCR2	PsA						0.363513	CD2+ CCR2+ Pc	CD14.1
	0	FOLR2+ AQP1+ Mφ	CCR2					0	Mo																											0	FOLR2+ AQP1+ Mφ	CCR2	PsA						0	CD14 Mo	CD14.1
	0	FOLR2high LYVE1+ Mφ	CCR2					0	Mo																											1.56312	FOLR2high LYVE1+ Mφ	CCR2	PsA						1.01287	CD14 Mo	CD14.1
	0	FOLR2+ AQP1+ Mφ	CCR2					0	Cd163+ Lyve1+ Mφ																											0	FOLR2+ AQP1+ Mφ	CCR2	PsA						0.629539	CD14 Mo	CD14.1
	0	FOLR2high LYVE1+ Mφ	CCR2					0.00496296	H2+ Mφ																											0	FOLR2+ AQP1+ Mφ	CCR2	PsA						1.50563	CD14 Mo	CD14.1
	1.31028	CD1C+ DC	CCR2					0	Aqp1+ Mφ																											1.64619	FOLR2+ AQP1+ Mφ	CCR2	PsA						0.839461	CD14 Mo	CD14.1
	0	FOLR2+ AQP1+ Mφ	CCR2					0	Hmox1+ Mφ																											2.54127	CD2+ CCR2+ Pc	CCR2	PsA						0.363513	CD14 Mo	CD14.1
	0	FOLR2+ AQP1+ Mφ	CCR2					0	Hmox1+ Mφ																											0	FOLR2+ AQP1+ Mφ	CCR2	PsA						0	CD14 Mo	CD14.1
	0.480102	FOLR2+ AQP1+ Mφ	CCR2					0	Lining Mφ																											1.74155	FOLR2+ AQP1+ Mφ	CCR2	PsA						1.2893	CD2+ CCR2+ Pc	CD14.1
	0.745231	CD2+ CCR2+ Pc	CCR2					0	Lining Mφ																											0	FOLR2+ AQP1+ Mφ	CCR2	PsA						0.363513	CD16 Mo	CD14.1
	0.432969	FOLR2+ AQP1+ Mφ	CCR2					0	Hmox1+ Mφ																											0	FOLR2high LYVE1+ Mφ	CCR2	PsA						1.01287	CD14 Mo	CD14.1
	0	FOLR2+ AQP1+ Mφ	CCR2					0	Hmox1+ Mφ																											1.68148	CD2+ CCR2+ Pc	CCR2	PsA						1.01287	CD14 Mo	CD14.1
	0	FOLR2+ AQP1+ Mφ	CCR2					0	Aqp1+ Mφ																											0	FOLR2+ AQP1+ Mφ	CCR2	PsA						0.363513	CD14 Mo	CD14.1
	0	FOLR2high LYVE1+ Mφ	CCR2					0	Cd163+ Lyve1+ Mφ																											1.75228	FOLR2high LYVE1+ Mφ	CCR2	PsA						0.629539	CD14 Mo	CD14.1
	0.835574	CD2+ CCR2+ Pc	CCR2					0	Cd163+ Lyve1+ Mφ																											1.56988	FOLR2+ AQP1+ Mφ	CCR2	PsA						0	CD14 Mo	CD14.1
	0	FOLR2+ AQP1+ Mφ	CCR2					0	Lining Mφ																											2.61568	CD2+ CCR2+ Pc	CCR2	PsA						0.363513	CD14 Mo	CD14.1
	1.06302	CD1C+ DC	CCR2					0.016037	Aqp1+ Mφ																											0	SPP1+ CXCL10+ Mφ	CCR2	PsA						0	CD16 Mo	CD14.1
	0	FOLR2high LYVE1+ Mφ	CCR2					0	Hmox1+ Mφ																											1.82791	FOLR2+ AQP1+ Mφ	CCR2	PsA						1.01287	CD2+ CCR2+ Pc	CD14.1
	0	FOLR2+ AQP1+ Mφ	CCR2					0	Cd163+ Lyve1+ Mφ																											1.92289	FOLR2high LYVE1+ Mφ	CCR2	PsA						0.839461	CD2+ CCR2+ Pc	CD14.1
	1.51207	CD2+ CCR2+ Pc	CCR2					0	Aqp1+ Mφ																											0	FOLR2high LYVE1+ Mφ	CCR2	PsA						0	CD16 Mo	CD14.1
	0	FOLR2+ AQP1+ Mφ	CCR2					0	H2+ Mφ																											0	FOLR2high LYVE1+ Mφ	CCR2	PsA						0	CD14 Mo	CD14.1
	0	FOLR2+ AQP1+ Mφ	CCR2					0.0131852	Lining Mφ																											0	FOLR2high LYVE1+ Mφ	CCR2	PsA						0	CD14 Mo	CD14.1
	0	FOLR2high LYVE1+ Mφ	CCR2					0.012963	Hmox1+ Mφ																											0	FOLR2+ AQP1+ Mφ	CCR2	PsA						0	CD14 Mo	CD14.1
	0	FOLR2high LYVE1+ Mφ	CCR2					0.0253704	H2+ Mφ																											1.68817	FOLR2high LYVE1+ Mφ	CCR2	PsA						1.50563	CD14 Mo	CD14.1
	0	FOLR2high LYVE1+ Mφ	CCR2					0	Cd163+ Lyve1+ Mφ																											2.09724	SPP1+ CXCL10+ Mφ	CCR2	PsA						0	CD14 Mo	CD14.1
	0	FOLR2high LYVE1+ Mφ	CCR2					0	H2+ DC																											1.63875	FOLR2high LYVE1+ Mφ	CCR2	PsA						0	CD16 Mo	CD14.1
	0	FOLR2+ AQP1+ Mφ	CCR2					0	Cd163+ Lyve1+ Mφ																											2.34037	S100A12+ Mo	CCR2	PsA						0	CD14 Mo	CD14.1
	0.470734	FOLR2high LYVE1+ Mφ	CCR2					0.0493704	Lining Mφ																											2.17436	CD2+ CCR2+ Pc	CCR2	PsA						0	CD2+ CCR2+ Pc	CD14.1
	1.49559	SPP1+ CXCL10+ Mφ	CCR2					0	Mo																											1.72659	FOLR2+ AQP1+ Mφ	CCR2	PsA						1.01287	CD2+ CCR2+ Pc	CD14.1
	0	FOLR2high LYVE1+ Mφ	CCR2					0.0346667	Aqp1+ Mφ																											0	FOLR2high LYVE1+ Mφ	CCR2	PsA						0.629539	CD14 Mo	CD14.1
	0.797447	S100A12+ Mo	CCR2					0	Aqp1+ Mφ																											0	FOLR2+ AQP1+ Mφ	CCR2	PsA						0	CD14 Mo	CD14.1
	1.37413	CD2+ CCR2+ Pc	CCR2					0	Lining Mφ																											2.32267	CD2+ CCR2+ Pc	CCR2	PsA						0.363513	CD16 Mo	CD14.1
	0	FOLR2+ AQP1+ Mφ	CCR2					0	Aqp1+ Mφ																											0	FOLR2+ AQP1+ Mφ	CCR2	PsA						0	CD14 Mo	CD14.1
	0	FOLR2high LYVE1+ Mφ	CCR2					0.0032963	Lining Mφ																											1.65992	FOLR2high LYVE1+ Mφ	CCR2	PsA						1.01287	CD14 Mo	CD14.1
	0	FOLR2+ AQP1+ Mφ	CCR2					0.219889	Hmox1+ Mφ																											0	SPP1+ CXCL10+ Mφ	CCR2	PsA						1.4033	CD14 Mo	CD14.1
	1.17882	CD2+ CCR2+ Pc	CCR2					0	Cd163+ Lyve1+ Mφ																											0	FOLR2+ AQP1+ Mφ	CCR2	PsA						0	CD14 Mo	CD14.1
	0	FOLR2+ AQP1+ Mφ	CCR2					0	Mo																											0	FOLR2+ AQP1+ Mφ	CCR2	PsA						0.363513	cDC2	CD14.1
	0	FOLR2high LYVE1+ Mφ	CCR2					0.101704	Cd163+ Lyve1+ Mφ																											2.06773	CD2+ CCR2+ Pc	CCR2	PsA						0	CD2+ CCR2+ Pc	CD14.1
	0	SPP1+ CXCL10+ Mφ	CCR2					0.188556	H2+ DC																											0	FOLR2+ AQP1+ Mφ	CCR2	PsA						0	CD14 Mo	CD14.1
	0	FOLR2+ AQP1+ Mφ	CCR2					0	Aqp1+ Mφ																											0	FOLR2+ AQP1+ Mφ	CCR2	PsA						0.363513	CD14 Mo	CD14.1
	1.44255	CD1C+ DC	CCR2					0	Aqp1+ Mφ																											0	FOLR2+ AQP1+ Mφ	CCR2	PsA						1.68338	CD14 Mo	CD14.1
	0	FOLR2high LYVE1+ Mφ	CCR2					0	Aqp1+ Mφ																											1.72051	FOLR2+ AQP1+ Mφ	CCR2	PsA						0	CD2+ CCR2+ Pc	CD14.1
	1.76229	CD2+ CCR2+ Pc	CCR2					0	Mo																											1.62722	SPP1+ CXCL10+ Mφ	CCR2	PsA						1.50563	CD14 Mo	CD14.1
	1.2411	CD1C+ DC	CCR2					0	Aqp1+ Mφ																											1.95526	FOLR2high LYVE1+ Mφ	CCR2	PsA						0.363513	CD14 Mo	CD14.1
	0	FOLR2+ AQP1+ Mφ	CCR2					0	Cd163+ Lyve1+ Mφ																											2.44894	S100A12+ Mo	CCR2	PsA						1.76166	CD14 Mo	CD14.1
	0	FOLR2+ AQP1+ Mφ	CCR2					0	Cd163+ Lyve1+ Mφ																											1.53491	SPP1+ CXCL10+ Mφ	CCR2	PsA						2.18501	CD14 Mo	CD14.1
	0	FOLR2+ AQP1+ Mφ	CCR2					0.0496667	Cd163+ Lyve1+ Mφ																											2.14205	SPP1+ CXCL10+ Mφ	CCR2	PsA						1.01287	CD14 Mo	CD14.1
	0	FOLR2+ AQP1+ Mφ	CCR2					0.0211852	Aqp1+ Mφ																											0	FOLR2high LYVE1+ Mφ	CCR2	PsA						0	CD16 Mo	CD14.1
	0	SPP1+ CXCL10+ Mφ	CCR2					0.0302222	Cd163+ Lyve1+ Mφ																											0	FOLR2high LYVE1+ Mφ	CCR2	PsA						0.363513	CD2+ CCR2+ Pc	CD14.1
	0	FOLR2high LYVE1+ Mφ	CCR2					0.0331852	Lining Mφ																											0	SPP1+ CXCL10+ Mφ	CCR2	PsA						0	CD14 Mo	CD14.1
	1.10961	S100A12+ Mo	CCR2					0	Lining Mφ																											0	FOLR2+ AQP1+ Mφ	CCR2	PsA						0	CD14 Mo	CD14.1
	0.701756	SPP1+ CXCL10+ Mφ	CCR2					0	Aqp1+ Mφ																											0	FOLR2high LYVE1+ Mφ	CCR2	PsA						0	CD16 Mo	CD14.1
	1.70433	SPP1+ CXCL10+ Mφ	CCR2					0	Mo																											0	FOLR2+ AQP1+ Mφ	CCR2	PsA						0.363513	CD14 Mo	CD14.1
	0	FOLR2high LYVE1+ Mφ	CCR2					0.00544444	Lining Mφ																											1.76903	S100A12+ Mo	CCR2	PsA						1.76166	CD2+ CCR2+ Pc	CD14.1
	0	FOLR2high LYVE1+ Mφ	CCR2					0	Mo																											0	SPP1+ CXCL10+ Mφ	CCR2	PsA						0.839461	CD14 Mo	CD14.1
	0	SPP1+ CXCL10+ Mφ	CCR2					0	H2+ Mφ																											0	FOLR2high LYVE1+ Mφ	CCR2	PsA						0.839461	CD14 Mo	CD14.1
	0	FOLR2+ AQP1+ Mφ	CCR2					0	Aqp1+ Mφ																											0	FOLR2+ AQP1+ Mφ	CCR2	PsA						0.839461	CD16 Mo	CD14.1
	0	FOLR2high LYVE1+ Mφ	CCR2					0	Aqp1+ Mφ																											0	FOLR2high LYVE1+ Mφ	CCR2	PsA						1.16061	CD14 Mo	CD14.1
	0	FOLR2+ AQP1+ Mφ	CCR2					0	Cd163+ Lyve1+ Mφ																											2.36801	CD2+ CCR2+ Pc	CCR2	PsA						0.839461	CD14 Mo	CD14.1
	0.994726	S100A12+ Mo	CCR2					0	Aqp1+ Mφ																											1.58093	FOLR2+ AQP1+ Mφ	CCR2	PsA						0.629539	CD2+ CCR2+ Pc	CD14.1
	0	SPP1+ CXCL10+ Mφ	CCR2					0	Aqp1+ Mφ																											2.86963	CD2+ CCR2+ Pc	CCR2	PsA						0	CD14 Mo	CD14.1
	0	FOLR2high LYVE1+ Mφ	CCR2					0	Aqp1+ Mφ																											0	FOLR2+ AQP1+ Mφ	CCR2	PsA						0	CD14 Mo	CD14.1
	0	FOLR2+ AQP1+ Mφ	CCR2					0.0233704	H2+ DC																											2.03877	FOLR2+ AQP1+ Mφ	CCR2	PsA						0	CD14 Mo	CD14.1
	0	FOLR2high LYVE1+ Mφ	CCR2					0	Mo																											0	SPP1+ CXCL10+ Mφ	CCR2	PsA						0.363513	CD14 Mo	CD14.1
	1.05201	CD2+ CCR2+ Pc	CCR2					0	Hmox1+ Mφ																											1.83819	S100A12+ Mo	CCR2	PsA						0	CD14 Mo	CD14.1
	0	FOLR2+ AQP1+ Mφ	CCR2					0	Cd163+ Lyve1+ Mφ																											2.27176	S100A12+ Mo	CCR2	PsA						0.363513	CD16 Mo	CD14.1
	2.16473	CD2+ CCR2+ Pc	CCR2					0	Cd163+ Lyve1+ Mφ																											0	FOLR2+ AQP1+ Mφ	CCR2	PsA						0	CD16 Mo	CD14.1
	0	FOLR2+ AQP1+ Mφ	CCR2					0.124333	H2+ Mφ																											0	FOLR2high LYVE1+ Mφ	CCR2	PsA						0.629539	CD14 Mo	CD14.1
	0.690683	FOLR2+ AQP1+ Mφ	CCR2					0	Mo																											1.78861	SPP1+ CXCL10+ Mφ	CCR2	PsA						0	CD14 Mo	CD14.1
	0	FOLR2high LYVE1+ Mφ	CCR2					0	Mo																											1.9215	SPP1+ CXCL10+ Mφ	CCR2	PsA						0	CD14 Mo	CD14.1
	0.848975	S100A12+ Mo	CCR2					0	Hmox1+ Mφ																											1.7409	FOLR2+ AQP1+ Mφ	CCR2	PsA						0	CD14 Mo	CD14.1
	1.01956	S100A12+ Mo	CCR2					0	Lining Mφ																											1.60774	FOLR2+ AQP1+ Mφ	CCR2	PsA						0	CD16 Mo	CD14.1
	0	FOLR2+ AQP1+ Mφ	CCR2					0.034963	Cd163+ Lyve1+ Mφ																											2.32338	S100A12+ Mo	CCR2	PsA						1.16061	CD14 Mo	CD14.1
	0	FOLR2high LYVE1+ Mφ	CCR2					0	Hmox1+ Mφ																											0	FOLR2high LYVE1+ Mφ	CCR2	PsA						1.59845	CD14 Mo	CD14.1
	0	SPP1+ CXCL10+ Mφ	CCR2					0	Aqp1+ Mφ																											0	FOLR2+ AQP1+ Mφ	CCR2	PsA						0.363513	CD16 Mo	CD14.1
	1.33245	SPP1+ CXCL10+ Mφ	CCR2					0	Mo																											0	FOLR2high LYVE1+ Mφ	CCR2	PsA						0	CD14 Mo	CD14.1
	0	FOLR2+ AQP1+ Mφ	CCR2					0	Cd163+ Lyve1+ Mφ																											0	FOLR2high LYVE1+ Mφ	CCR2	PsA						0.363513	CD14 Mo	CD14.1
	0	FOLR2+ AQP1+ Mφ	CCR2					0	Hmox1+ Mφ																											1.6845	SPP1+ CXCL10+ Mφ	CCR2	PsA						0	cDC2	CD14.1
	1.03706	S100A12+ Mo	CCR2					0	Lining Mφ																											0	FOLR2+ AQP1+ Mφ	CCR2	PsA						0	CD2+ CCR2+ Pc	CD14.1
	0	FOLR2high LYVE1+ Mφ	CCR2					0	Cd163+ Lyve1+ Mφ																											1.76723	FOLR2high LYVE1+ Mφ	CCR2	PsA						0	CD14 Mo	CD14.1
	0	FOLR2+ AQP1+ Mφ	CCR2					0.080963	Cd163+ Lyve1+ Mφ																											0	FOLR2high LYVE1+ Mφ	CCR2	PsA						0	CD16 Mo	CD14.1
	0	FOLR2high LYVE1+ Mφ	CCR2					0	Mo																											0	FOLR2+ AQP1+ Mφ	CCR2	PsA						0.629539	CD14 Mo	CD14.1
	0	FOLR2high LYVE1+ Mφ	CCR2					0.0599259	Cd163+ Lyve1+ Mφ																											0	FOLR2+ AQP1+ Mφ	CCR2	PsA						0.363513	CD14 Mo	CD14.1
	0	FOLR2+ AQP1+ Mφ	CCR2					0	DC																											1.77509	FOLR2+ AQP1+ Mφ	CCR2	PsA						0.629539	CD14 Mo	CD14.1
	0	FOLR2+ AQP1+ Mφ	CCR2					0.0457778	Cd163+ Lyve1+ Mφ																											0	FOLR2+ AQP1+ Mφ	CCR2	PsA						0.839461	CD14 Mo	CD14.1
	0.540378	FOLR2high LYVE1+ Mφ	CCR2					0	Hmox1+ Mφ																											2.2155	FOLR2high LYVE1+ Mφ	CCR2	PsA						1.2893	CD14 Mo	CD14.1
	0	FOLR2high LYVE1+ Mφ	CCR2					0	Lining Mφ																											0	FOLR2+ AQP1+ Mφ	CCR2	PsA						0.629539	CD14 Mo	CD14.1
	0	FOLR2+ AQP1+ Mφ	CCR2					0	Hmox1+ Mφ																											0	SPP1+ CXCL10+ Mφ	CCR2	PsA						0.629539	CD14 Mo	CD14.1
	0	FOLR2+ AQP1+ Mφ	CCR2					0	Lining Mφ																											0	FOLR2+ AQP1+ Mφ	CCR2	PsA						0.363513	CD14 Mo	CD14.1
	0	FOLR2+ AQP1+ Mφ	CCR2					0	Mo																											0	FOLR2+ AQP1+ Mφ	CCR2	PsA						0.629539	CD14 Mo	CD14.1
	0	FOLR2+ AQP1+ Mφ	CCR2					0.0462222	Cd163+ Lyve1+ Mφ																											0	FOLR2+ AQP1+ Mφ	CCR2	PsA						0	CD14 Mo	CD14.1
	1.16958	FOLR2high LYVE1+ Mφ	CCR2					0	Cd163+ Lyve1+ Mφ																											0	FOLR2+ AQP1+ Mφ	CCR2	PsA						1.2893	CD14 Mo	CD14.1
	0	FOLR2+ AQP1+ Mφ	CCR2					0	H2+ DC																											0	FOLR2high LYVE1+ Mφ	CCR2	PsA						1.59845	CD14 Mo	CD14.1
	0	SPP1+ CXCL10+ Mφ	CCR2					0	H2+ DC																											0	FOLR2high LYVE1+ Mφ	CCR2	PsA						0	CD14 Mo	CD14.1
	0	FOLR2+ AQP1+ Mφ	CCR2					0	Lining Mφ																											0	FOLR2high LYVE1+ Mφ	CCR2	PsA						0.629539	CD14 Mo	CD14.1
	0	FOLR2+ AQP1+ Mφ	CCR2					0	Aqp1+ Mφ																											1.59369	FOLR2+ AQP1+ Mφ	CCR2	PsA						0.363513	CD14 Mo	CD14.1
	0	FOLR2+ AQP1+ Mφ	CCR2					0	Hmox1+ Mφ																											0	FOLR2+ AQP1+ Mφ	CCR2	PsA						0.629539	CD14 Mo	CD14.1
	0	FOLR2+ AQP1+ Mφ	CCR2					0	Cd163+ Lyve1+ Mφ																											1.72341	FOLR2+ AQP1+ Mφ	CCR2	PsA						1.90194	CD14 Mo	CD14.1
	0	FOLR2high LYVE1+ Mφ	CCR2					0.106481	Aqp1+ Mφ																											1.64027	SPP1+ CXCL10+ Mφ	CCR2	PsA						1.4033	CD2+ CCR2+ Pc	CD14.1
	0	FOLR2high LYVE1+ Mφ	CCR2					0.037963	Cd163+ Lyve1+ Mφ																											0	FOLR2+ AQP1+ Mφ	CCR2	PsA						0	CD2+ CCR2+ Pc	CD14.1
	0	FOLR2high LYVE1+ Mφ	CCR2					0	Hmox1+ Mφ																											0	SPP1+ CXCL10+ Mφ	CCR2	PsA						1.01287	CD14 Mo	CD14.1
	0	CD1C+ DC	CCR2					0.0421111	Hmox1+ Mφ																											0	FOLR2+ AQP1+ Mφ	CCR2	PsA						1.50563	CD14 Mo	CD14.1
	0	FOLR2+ AQP1+ Mφ	CCR2					0	Mo																											0	FOLR2high LYVE1+ Mφ	CCR2	PsA						0.629539	CD16 Mo	CD14.1
	0	FOLR2+ AQP1+ Mφ	CCR2					0	Hmox1+ Mφ																											1.80628	CD2+ CCR2+ Pc	CCR2	PsA						0	CD14 Mo	CD14.1
	0	FOLR2+ AQP1+ Mφ	CCR2					0.137407	H2+ Mφ																											1.55557	FOLR2high LYVE1+ Mφ	CCR2	PsA						0.629539	CD14 Mo	CD14.1
	0.454393	SPP1+ CXCL10+ Mφ Mφ	CCR2					0	Cd163+ Lyve1+ Mφ																											0	SPP1+ CXCL10+ Mφ	CCR2	PsA						0.839461	CD14 Mo	CD14.1
	0	FOLR2+ AQP1+ Mφ	CCR2					0	Aqp1+ Mφ																											0	SPP1+ CXCL10+ Mφ	CCR2	PsA						1.01287	CD14 Mo	CD14.1
	0	SPP1+ CXCL10+ Mφ	CCR2					0	Cd163+ Lyve1+ Mφ																											0	FOLR2high LYVE1+ Mφ	CCR2	PsA						1.2893	CD2+ CCR2+ Pc	CD14.1
	0	FOLR2+ AQP1+ Mφ	CCR2					0	Lining Mφ																											1.13682	SPP1+ CXCL10+ Mφ	CCR2	PsA						0	CD14 Mo	CD14.1
	0	FOLR2high LYVE1+ Mφ	CCR2					0	H2+ DC																											0	FOLR2+ AQP1+ Mφ	CCR2	PsA						1.83426	CD14 Mo	CD14.1
	1.15026	CD2+ CCR2+ Pc	CCR2					0	Aqp1+ Mφ																											0	SPP1+ CXCL10+ Mφ	CCR2	PsA						0	CD14 Mo	CD14.1
	0	FOLR2high LYVE1+ Mφ	CCR2					0	Mo																											2.29338	S100A12+ Mo	CCR2	PsA						1.76166	CD2+ CCR2+ Pc	CD14.1
	0.859836	CD1C+ DC	CCR2					0.00274074	Lining Mφ																											0	FOLR2+ AQP1+ Mφ	CCR2	PsA						0	CD16 Mo	CD14.1
	0	SPP1+ CXCL10+ Mφ	CCR2					0	Hmox1+ Mφ																											0	FOLR2high LYVE1+ Mφ	CCR2	PsA						0.363513	cDC2	CD14.1
	0	SPP1+ CXCL10+ Mφ	CCR2					0	Mo																											1.65992	FOLR2+ AQP1+ Mφ	CCR2	PsA						1.16061	CD2+ CCR2+ Pc	CD14.1
	0	FOLR2high LYVE1+ Mφ	CCR2					0	Lining Mφ																											0	SPP1+ CXCL10+ Mφ	CCR2	PsA						0.629539	CD14 Mo	CD14.1
	0.464593	SPP1+ CXCL10+ Mφ	CCR2					0	Aqp1+ Mφ																											2.47648	CD2+ CCR2+ Pc	CCR2	PsA						1.01287	CD14 Mo	CD14.1
	0	FOLR2+ AQP1+ Mφ	CCR2					0	Hmox1+ Mφ																											0	SPP1+ CXCL10+ Mφ	CCR2	PsA						0.839461	CD14 Mo	CD14.1
	0	FOLR2high LYVE1+ Mφ	CCR2					0	Mo																											1.7013	FOLR2+ AQP1+ Mφ	CCR2	PsA						0.839461	CD14 Mo	CD14.1
	1.21579	S100A12+ Mo	CCR2					0	Cd163+ Lyve1+ Mφ																											1.55037	FOLR2+ AQP1+ Mφ	CCR2	PsA						0	CD14 Mo	CD14.1
	0	FOLR2+ AQP1+ Mφ	CCR2					0.0324074	Hmox1+ Mφ																											1.81119	FOLR2high LYVE1+ Mφ	CCR2	PsA						0	CD14 Mo	CD14.1
	0	FOLR2high LYVE1+ Mφ	CCR2					0.162889	Mo																											1.98277	FOLR2+ AQP1+ Mφ	CCR2	PsA						1.16061	CD14 Mo	CD14.1
	0.677201	FOLR2+ AQP1+ Mφ	CCR2					0	Cd163+ Lyve1+ Mφ																											1.53422	CD2+ CCR2+ Pc	CCR2	PsA						0.839461	CD14 Mo	CD14.1
	0	SPP1+ CXCL10+ Mφ	CCR2					0	Mo																											0	FOLR2high LYVE1+ Mφ	CCR2	PsA						0	CD14 Mo	CD14.1
	0.720542	FOLR2high LYVE1+ Mφ	CCR2					0.0131852	Aqp1+ Mφ																											0	FOLR2high LYVE1+ Mφ	CCR2	PsA						0	CD14 Mo	CD14.1
	0	SPP1+ CXCL10+ Mφ	CCR2					0	Aqp1+ Mφ																											1.87898	FOLR2high LYVE1+ Mφ	CCR2	PsA						0	pDC	CD14.1
	0	FOLR2+ AQP1+ Mφ	CCR2					0	H2+ DC																											2.22849	CD2+ CCR2+ Pc	CCR2	PsA						0	CD14 Mo	CD14.1
	0	FOLR2+ AQP1+ Mφ	CCR2					0.108556	Cd163+ Lyve1+ Mφ																											2.25136	S100A12+ Mo	CCR2	PsA						1.76166	CD14 Mo	CD14.1
	0	FOLR2high LYVE1+ Mφ	CCR2					0.112704	Hmox1+ Mφ																											0	SPP1+ CXCL10+ Mφ	CCR2	PsA						0.363513	CD2+ CCR2+ Pc	CD14.1
	0	FOLR2+ AQP1+ Mφ	CCR2					0.00562963	Cd163+ Lyve1+ Mφ																											0	SPP1+ CXCL10+ Mφ	CCR2	PsA						0.363513	CD14 Mo	CD14.1
	0	FOLR2+ AQP1+ Mφ	CCR2					0	Mo																											0	FOLR2+ AQP1+ Mφ	CCR2	PsA						0	CD14 Mo	CD14.1
	0	FOLR2high LYVE1+ Mφ	CCR2					0.0693333	Cd163+ Lyve1+ Mφ																											0	FOLR2high LYVE1+ Mφ	CCR2	PsA						1.01287	CD14 Mo	CD14.1
	0	FOLR2high LYVE1+ Mφ	CCR2					0.0376296	H2+ Mφ																											0	FOLR2+ AQP1+ Mφ	CCR2	PsA						1.16061	CD14 Mo	CD14.1
	0.440059	FOLR2high LYVE1+ Mφ	CCR2					0.0704815	Cd163+ Lyve1+ Mφ																											0	SPP1+ CXCL10+ Mφ	CCR2	PsA						0	CD14 Mo	CD14.1
	0.710689	CD2+ CCR2+ Pc	CCR2					0	Lining Mφ																											2.22605	SPP1+ CXCL10+ Mφ	CCR2	PsA						0	CD14 Mo	CD14.1
	0.781891	S100A12+ Mo	CCR2					0	Cd163+ Lyve1+ Mφ																											0	FOLR2high LYVE1+ Mφ	CCR2	PsA						1.2893	CD2+ CCR2+ Pc	CD14.1
	0	SPP1+ CXCL10+ Mφ	CCR2					0	Aqp1+ Mφ																											0	FOLR2high LYVE1+ Mφ	CCR2	PsA						0.363513	cDC2	CD14.1
	0	SPP1+ CXCL10+ Mφ	CCR2					0	Cd163+ Lyve1+ Mφ																											2.0407	FOLR2high LYVE1+ Mφ	CCR2	PsA						0	CD14 Mo	CD14.1
	0	FOLR2+ AQP1+ Mφ	CCR2					0	Hmox1+ Mφ																											2.04314	SPP1+ CXCL10+ Mφ	CCR2	PsA						1.68338	CD14 Mo	CD14.1
	0	FOLR2high LYVE1+ Mφ	CCR2					0	Lining Mφ																											0	FOLR2+ AQP1+ Mφ	CCR2	PsA						0	CD14 Mo	CD14.1
	0	FOLR2+ AQP1+ Mφ	CCR2					0	Hmox1+ Mφ																											0	FOLR2high LYVE1+ Mφ	CCR2	PsA						0.629539	CD14 Mo	CD14.1
	0	SPP1+ CXCL10+ Mφ Mφ	CCR2					0	Lining Mφ																											1.5853	SPP1+ CXCL10+ Mφ	CCR2	PsA						0	CD14 Mo	CD14.1
	1.34919	SPP1+ CXCL10+ Mφ	CCR2					0	Mo																											2.69969	CD2+ CCR2+ Pc	CCR2	PsA						0.839461	CD14 Mo	CD14.1
	0	FOLR2high LYVE1+ Mφ	CCR2					0	Mo																											1.80515	FOLR2high LYVE1+ Mφ	CCR2	PsA						0.363513	CD14 Mo	CD14.1
	0	FOLR2high LYVE1+ Mφ	CCR2					0	pDC																											0	FOLR2high LYVE1+ Mφ	CCR2	PsA						0.629539	CD14 Mo	CD14.1
	0.803211	FOLR2high LYVE1+ Mφ	CCR2					0.116778	Lining Mφ																											2.33818	CD2+ CCR2+ Pc	CCR2	PsA						0.839461	CD14 Mo	CD14.1
	1.03839	SPP1+ CXCL10+ Mφ	CCR2					0	Cd163+ Lyve1+ Mφ																											2.30507	CD2+ CCR2+ Pc	CCR2	PsA						1.4033	CD14 Mo	CD14.1
	0	FOLR2+ AQP1+ Mφ	CCR2					0	Aqp1+ Mφ																											1.60506	FOLR2high LYVE1+ Mφ	CCR2	PsA						1.50563	CD2+ CCR2+ Pc	CD14.1
	0	FOLR2high LYVE1+ Mφ	CCR2					0	H2+ Mφ																											2.15177	SPP1+ CXCL10+ Mφ	CCR2	PsA						0	CD16 Mo	CD14.1
	0	FOLR2high LYVE1+ Mφ	CCR2					0	Cd163+ Lyve1+ Mφ																											1.53513	FOLR2+ AQP1+ Mφ	CCR2	PsA						0	CD14 Mo	CD14.1
	1.12292	CD2+ CCR2+ Pc	CCR2					0	Aqp1+ Mφ																											0	CD2+ CCR2+ Pc	CCR2	PsA						0.363513	CD2+ CCR2+ Pc	CD14.1
	0	FOLR2high LYVE1+ Mφ	CCR2					0.0342222	Hmox1+ Mφ																											0	SPP1+ CXCL10+ Mφ	CCR2	PsA						0	CD14 Mo	CD14.1
	0	FOLR2high LYVE1+ Mφ	CCR2					0.00848148	Cd163+ Lyve1+ Mφ																											0	SPP1+ CXCL10+ Mφ	CCR2	PsA						0.629539	CD14 Mo	CD14.1
	1.37775	CD2+ CCR2+ Pc	CCR2					0	Mo																											0	FOLR2+ AQP1+ Mφ	CCR2	PsA						1.01287	CD14 Mo	CD14.1
	0.657481	CD2+ CCR2+ Pc	CCR2					0	Hmox1+ Mφ																											2.49208	S100A12+ Mo	CCR2	PsA						0.629539	CD14 Mo	CD14.1
	0	FOLR2high LYVE1+ Mφ	CCR2					0	Aqp1+ Mφ																											1.57168	FOLR2+ AQP1+ Mφ	CCR2	PsA						1.01287	CD14 Mo	CD14.1
	0.659936	SPP1+ CXCL10+ Mφ	CCR2					0	Mo																											0	FOLR2high LYVE1+ Mφ	CCR2	PsA						0.629539	CD14 Mo	CD14.1
	0	FOLR2+ AQP1+ Mφ	CCR2					0	Hmox1+ Mφ																											0	FOLR2high LYVE1+ Mφ	CCR2	PsA						1.2893	CD14 Mo	CD14.1
	0	FOLR2+ AQP1+ Mφ	CCR2					0	H2+ DC																											0	FOLR2+ AQP1+ Mφ	CCR2	PsA						0.629539	CD14 Mo	CD14.1
	0	SPP1+ CXCL10+ Mφ Mφ	CCR2					0	Lining Mφ																											2.27817	SPP1+ CXCL10+ Mφ	CCR2	PsA						0.363513	CD16 Mo	CD14.1
	0	FOLR2+ AQP1+ Mφ	CCR2					0	Mo																											1.836	FOLR2+ AQP1+ Mφ	CCR2	PsA						0	CD14 Mo	CD14.1
	0	Proliferating	CCR2					0	Hmox1+ Mφ																											2.31092	CD2+ CCR2+ Pc	CCR2	PsA						0	CD14 Mo	CD14.1
	0	FOLR2+ AQP1+ Mφ	CCR2					0.0394815	Lining Mφ																											1.9588	FOLR2+ AQP1+ Mφ	CCR2	PsA						1.16061	CD14 Mo	CD14.1
	0.701139	CD1C+ DC	CCR2					0.0204074	Hmox1+ Mφ																											1.95999	FOLR2+ AQP1+ Mφ	CCR2	PsA						0.839461	CD14 Mo	CD14.1
	1.19978	S100A12+ Mo	CCR2					0	Cd163+ Lyve1+ Mφ																											2.51376	CD2+ CCR2+ Pc	CCR2	PsA						0	cDC2	CD14.1
	0.868543	FOLR2+ AQP1+ Mφ	CCR2					0	Mo																											0.934552	SPP1+ CXCL10+ Mφ	CCR2	PsA						0.363513	CD14 Mo	CD14.1
	0	FOLR2high LYVE1+ Mφ	CCR2					0	H2+ Mφ																											0	FOLR2high LYVE1+ Mφ	CCR2	PsA						0.363513	CD14 Mo	CD14.1
	0	FOLR2high LYVE1+ Mφ	CCR2					0.0386667	Cd163+ Lyve1+ Mφ																											0	FOLR2high LYVE1+ Mφ	CCR2	PsA						0.363513	CD14 Mo	CD14.1
	0	FOLR2+ AQP1+ Mφ	CCR2					0.0537407	Hmox1+ Mφ																											1.80584	FOLR2+ AQP1+ Mφ	CCR2	PsA						0.629539	CD14 Mo	CD14.1
	0.770395	SPP1+ CXCL10+ Mφ Mφ	CCR2					0	Mo																											1.90476	SPP1+ CXCL10+ Mφ	CCR2	PsA						0.363513	CD16 Mo	CD14.1
	0.508807	FOLR2+ AQP1+ Mφ	CCR2					0	Lining Mφ																											2.13359	CD2+ CCR2+ Pc	CCR2	PsA						0.839461	CD14 Mo	CD14.1
	1.40743	CD2+ CCR2+ Pc	CCR2					0.0072963	Hmox1+ Mφ																											0	FOLR2high LYVE1+ Mφ	CCR2	PsA						0	CD14 Mo	CD14.1
	1.0757	CD1C+ DC	CCR2					0.0817037	Lining Mφ																											1.54453	SPP1+ CXCL10+ Mφ	CCR2	PsA						0.363513	CD14 Mo	CD14.1
	0	FOLR2+ AQP1+ Mφ	CCR2					0	Aqp1+ Mφ																											0	FOLR2+ AQP1+ Mφ	CCR2	PsA						0.839461	CD14 Mo	CD14.1
	0	FOLR2+ AQP1+ Mφ	CCR2					0	Mo																											0	FOLR2+ AQP1+ Mφ	CCR2	PsA						0	CD2+ CCR2+ Pc	CD14.1
	1.52208	CD2+ CCR2+ Pc	CCR2					0	Cd163+ Lyve1+ Mφ																											1.53986	FOLR2high LYVE1+ Mφ	CCR2	PsA						0.363513	CD2+ CCR2+ Pc	CD14.1
	0.41789	SPP1+ CXCL10+ Mφ	CCR2					0	Cd163+ Lyve1+ Mφ																											0	FOLR2high LYVE1+ Mφ	CCR2	PsA						0	CD16 Mo	CD14.1
	0	CLEC9A+ DC1	CCR2					0	H2+ Mφ																											1.60685	SPP1+ CXCL10+ Mφ	CCR2	PsA						0.839461	CD14 Mo	CD14.1
	0	FOLR2high LYVE1+ Mφ	CCR2					0.0788889	Hmox1+ Mφ																											1.70572	SPP1+ CXCL10+ Mφ	CCR2	PsA						0	CD14 Mo	CD14.1
	0	FOLR2high LYVE1+ Mφ	CCR2					0	Lining Mφ																											0	FOLR2+ AQP1+ Mφ	CCR2	PsA						1.16061	CD14 Mo	CD14.1
	0.694207	FOLR2+ AQP1+ Mφ	CCR2					0.0788889	Lining Mφ																											0	FOLR2high LYVE1+ Mφ	CCR2	PsA						0	CD14 Mo	CD14.1
	0.613025	SPP1+ CXCL10+ Mφ Mφ	CCR2					0	Aqp1+ Mφ																											1.72419	SPP1+ CXCL10+ Mφ	CCR2	PsA						1.50563	CD14 Mo	CD14.1
	0.765787	CD2+ CCR2+ Pc	CCR2					0	Mo																											2.45434	S100A12+ Mo	CCR2	PsA						0.363513	CD2+ CCR2+ Pc	CD14.1
	0	FOLR2high LYVE1+ Mφ	CCR2					0	Mo																											0	FOLR2+ AQP1+ Mφ	CCR2	PsA						0.363513	CD14 Mo	CD14.1
	0	SPP1+ CXCL10+ Mφ Mφ	CCR2					0	Hmox1+ Mφ																											1.74373	SPP1+ CXCL10+ Mφ	CCR2	PsA						0.839461	CD14 Mo	CD14.1
	0	FOLR2+ AQP1+ Mφ	CCR2					0	Aqp1+ Mφ																											2.59131	S100A12+ Mo	CCR2	PsA						0.839461	CD14 Mo	CD14.1
	0.611132	SPP1+ CXCL10+ Mφ	CCR2					0.043963	Hmox1+ Mφ																											0	FOLR2high LYVE1+ Mφ	CCR2	PsA						0.629539	CD14 Mo	CD14.1
	0	FOLR2+ AQP1+ Mφ	CCR2					0.0473704	Cd163+ Lyve1+ Mφ																											0	FOLR2high LYVE1+ Mφ	CCR2	PsA						0.629539	CD14 Mo	CD14.1
	0.626556	FOLR2high LYVE1+ Mφ	CCR2					0.00359259	Hmox1+ Mφ																											0	FOLR2high LYVE1+ Mφ	CCR2	PsA						0	CD14 Mo	CD14.1
	0	FOLR2high LYVE1+ Mφ	CCR2					0	Cd163+ Lyve1+ Mφ																											1.83998	SPP1+ CXCL10+ Mφ	CCR2	PsA						0.629539	CD14 Mo	CD14.1
	0	FOLR2+ AQP1+ Mφ	CCR2					0	Mo																											1.83807	SPP1+ CXCL10+ Mφ	CCR2	PsA						0.363513	CD14 Mo	CD14.1
	0	SPP1+ CXCL10+ Mφ	CCR2					0	Aqp1+ Mφ																											0	FOLR2+ AQP1+ Mφ	CCR2	PsA						0	CD14 Mo	CD14.1
	0	FOLR2+ AQP1+ Mφ	CCR2					0.00696296	Cd163+ Lyve1+ Mφ																											1.62892	SPP1+ CXCL10+ Mφ	CCR2	PsA						0	CD14 Mo	CD14.1
	0	FOLR2+ AQP1+ Mφ	CCR2					0.0432963	Hmox1+ Mφ																											0	FOLR2+ AQP1+ Mφ	CCR2	PsA						0.629539	CD14 Mo	CD14.1
	0.563755	SPP1+ CXCL10+ Mφ	CCR2					0	Hmox1+ Mφ																											0	FOLR2+ AQP1+ Mφ	CCR2	PsA						0.363513	CD14 Mo	CD14.1
	1.08705	S100A12+ Mo	CCR2					0	Lining Mφ																											0	FOLR2+ AQP1+ Mφ	CCR2	PsA						0	CD2+ CCR2+ Pc	CD14.1
	0	FOLR2+ AQP1+ Mφ	CCR2					0.109185	Hmox1+ Mφ																											0	FOLR2+ AQP1+ Mφ	CCR2	PsA						0.363513	CD2+ CCR2+ Pc	CD14.1
	0.648012	SPP1+ CXCL10+ Mφ	CCR2					0.11037	Cd163+ Lyve1+ Mφ																											0	FOLR2+ AQP1+ Mφ	CCR2	PsA						0.629539	CD14 Mo	CD14.1
	0.931506	S100A12+ Mo	CCR2					0	Mo																											1.71299	FOLR2high LYVE1+ Mφ	CCR2	PsA						0	CD14 Mo	CD14.1
	0	FOLR2high LYVE1+ Mφ	CCR2					0.00396296	Aqp1+ Mφ																											1.56932	FOLR2+ AQP1+ Mφ	CCR2	PsA						0.629539	CD14 Mo	CD14.1
	0	FOLR2high LYVE1+ Mφ	CCR2					0	Lining Mφ																											2.20163	S100A12+ Mo	CCR2	PsA						0	cDC2	CD14.1
	0	FOLR2high LYVE1+ Mφ	CCR2					0	Mo																											0	FOLR2high LYVE1+ Mφ	CCR2	PsA						0	CD16 Mo	CD14.1
	0.962175	SPP1+ CXCL10+ Mφ	CCR2					0	H2+ Mφ																											0	FOLR2+ AQP1+ Mφ	CCR2	PsA						1.68338	CD14 Mo	CD14.1
	0.583496	SPP1+ CXCL10+ Mφ	CCR2					0	Mo																											1.65653	FOLR2high LYVE1+ Mφ	CCR2	PsA						0.363513	cDC2	CD14.1
	0	FOLR2+ AQP1+ Mφ	CCR2					0	Mo																											0	SPP1+ CXCL10+ Mφ	CCR2	PsA						0.363513	CD14 Mo	CD14.1
	0	SPP1+ CXCL10+ Mφ	CCR2					0	Aqp1+ Mφ																											0	FOLR2+ AQP1+ Mφ	CCR2	PsA						0.839461	CD14 Mo	CD14.1
	0	FOLR2+ AQP1+ Mφ	CCR2					0	Aqp1+ Mφ																											1.77871	SPP1+ CXCL10+ Mφ	CCR2	PsA						0.629539	CD14 Mo	CD14.1
	0	FOLR2+ AQP1+ Mφ	CCR2					0	Lining Mφ																											0	FOLR2high LYVE1+ Mφ	CCR2	PsA						0	CD14 Mo	CD14.1
	0	FOLR2+ AQP1+ Mφ	CCR2					0.0212593	Hmox1+ Mφ																											0	FOLR2high LYVE1+ Mφ	CCR2	PsA						0.363513	CD14 Mo	CD14.1
	0	FOLR2+ AQP1+ Mφ	CCR2					0.0121111	H2+ Mφ																											0	FOLR2high LYVE1+ Mφ	CCR2	PsA						0	CD14 Mo	CD14.1
	0	FOLR2+ AQP1+ Mφ	CCR2					0	Aqp1+ Mφ																											1.97284	CD2+ CCR2+ Pc	CCR2	PsA						1.01287	CD2+ CCR2+ Pc	CD14.1
	0	FOLR2high LYVE1+ Mφ	CCR2					0	Hmox1+ Mφ																											0	FOLR2+ AQP1+ Mφ	CCR2	PsA						0	CD2+ CCR2+ Pc	CD14.1
	0	FOLR2+ AQP1+ Mφ	CCR2					0	Mo																											0	FOLR2high LYVE1+ Mφ	CCR2	PsA						0	pDC	CD14.1
	0.802403	S100A12+ Mo	CCR2					0	Aqp1+ Mφ																											0	FOLR2+ AQP1+ Mφ	CCR2	PsA						0	cDC2	CD14.1
	0	FOLR2high LYVE1+ Mφ	CCR2					0	Mo																											2.51668	SPP1+ CXCL10+ Mφ	CCR2	PsA						1.16061	CD14 Mo	CD14.1
	0	FOLR2+ AQP1+ Mφ	CCR2					0	Mo																											1.73546	S100A12+ Mo	CCR2	PsA						0.363513	CD14 Mo	CD14.1
	0	FOLR2high LYVE1+ Mφ	CCR2					0	Cd163+ Lyve1+ Mφ																											0	FOLR2+ AQP1+ Mφ	CCR2	PsA						1.16061	CD14 Mo	CD14.1
	0	SPP1+ CXCL10+ Mφ	CCR2					0	Lining Mφ																											2.17882	S100A12+ Mo	CCR2	PsA						0.629539	CD14 Mo	CD14.1
	0	FOLR2+ AQP1+ Mφ	CCR2					0	H2+ DC																											2.10589	SPP1+ CXCL10+ Mφ	CCR2	PsA						0	CD14 Mo	CD14.1
	0	SPP1+ CXCL10+ Mφ	CCR2					0	Mo																											0	FOLR2+ AQP1+ Mφ	CCR2	PsA						1.59845	CD14 Mo	CD14.1
	0	FOLR2high LYVE1+ Mφ	CCR2					0	Hmox1+ Mφ																											2.46579	CD2+ CCR2+ Pc	CCR2	PsA						0	CD14 Mo	CD14.1
	0	FOLR2high LYVE1+ Mφ	CCR2					0	Lining Mφ																											0	FOLR2high LYVE1+ Mφ	CCR2	PsA						0	CD14 Mo	CD14.1
	0	FOLR2high LYVE1+ Mφ	CCR2					0	Mo																											2.49757	CD2+ CCR2+ Pc	CCR2	PsA						1.16061	CD2+ CCR2+ Pc	CD14.1
	1.11294	CD2+ CCR2+ Pc	CCR2					0	Aqp1+ Mφ																											0	FOLR2high LYVE1+ Mφ	CCR2	PsA						0.363513	CD14 Mo	CD14.1
	0	FOLR2+ AQP1+ Mφ	CCR2					0	Hmox1+ Mφ																											0	FOLR2high LYVE1+ Mφ	CCR2	PsA						0.629539	CD14 Mo	CD14.1
	0	FOLR2high LYVE1+ Mφ	CCR2					0	pDC																											2.28898	S100A12+ Mo	CCR2	PsA						1.16061	CD14 Mo	CD14.1
	0	FOLR2+ AQP1+ Mφ	CCR2					0	Cd163+ Lyve1+ Mφ																											2.08719	SPP1+ CXCL10+ Mφ	CCR2	PsA						0	CD14 Mo	CD14.1
	1.53734	SPP1+ CXCL10+ Mφ	CCR2					0	Hmox1+ Mφ																											0	FOLR2+ AQP1+ Mφ	CCR2	PsA						0	CD14 Mo	CD14.1
	0	S100A12+ Mo	CCR2					0	Hmox1+ Mφ																											0	FOLR2+ AQP1+ Mφ	CCR2	PsA						0	cDC2	CD14.1
	0	FOLR2+ AQP1+ Mφ	CCR2					0	Aqp1+ Mφ																											1.61424	FOLR2high LYVE1+ Mφ	CCR2	PsA						1.16061	CD14 Mo	CD14.1
	0.610787	S100A12+ Mo	CCR2					0	Cd163+ Lyve1+ Mφ																											0	SPP1+ CXCL10+ Mφ	CCR2	PsA						0	CD14 Mo	CD14.1
	1.82847	SPP1+ CXCL10+ Mφ	CCR2					0	Mo																											2.15295	FOLR2high LYVE1+ Mφ	CCR2	PsA						0.363513	CD14 Mo	CD14.1
	0	FOLR2+ AQP1+ Mφ	CCR2					0	Mo																											2.47982	S100A12+ Mo	CCR2	PsA						0.839461	CD14 Mo	CD14.1
	1.20284	CD2+ CCR2+ Pc	CCR2					0	Hmox1+ Mφ																											2.54169	CD2+ CCR2+ Pc	CCR2	PsA						1.16061	CD14 Mo	CD14.1
	0	FOLR2high LYVE1+ Mφ	CCR2					0	Cd163+ Lyve1+ Mφ																											0	FOLR2high LYVE1+ Mφ	CCR2	PsA						0.839461	CD14 Mo	CD14.1
	1.45044	CD2+ CCR2+ Pc	CCR2					0	Hmox1+ Mφ																											0	FOLR2+ AQP1+ Mφ	CCR2	PsA						1.01287	CD14 Mo	CD14.1
	0	SPP1+ CXCL10+ Mφ	CCR2					0	Aqp1+ Mφ																											1.55726	FOLR2high LYVE1+ Mφ	CCR2	PsA						0.629539	CD2+ CCR2+ Pc	CD14.1
	0	FOLR2high LYVE1+ Mφ	CCR2					0.018963	Lining Mφ																											1.98744	FOLR2high LYVE1+ Mφ	CCR2	PsA						0.363513	CD14 Mo	CD14.1
	0.56183	S100A12+ Mo	CCR2					0	Aqp1+ Mφ																											0	FOLR2high LYVE1+ Mφ	CCR2	PsA						1.01287	CD16 Mo	CD14.1
	1.16603	SPP1+ CXCL10+ Mφ Mφ	CCR2					0.0241481	Hmox1+ Mφ																											2.2795	SPP1+ CXCL10+ Mφ	CCR2	PsA						0	CD2+ CCR2+ Pc	CD14.1
	0	FOLR2+ AQP1+ Mφ	CCR2					0.00437037	Lining Mφ																											0	FOLR2high LYVE1+ Mφ	CCR2	PsA						0.363513	cDC2	CD14.1
	1.02615	Proliferating	CCR2					0.131556	Aqp1+ Mφ																											1.74108	FOLR2high LYVE1+ Mφ	CCR2	PsA						1.01287	CD16 Mo	CD14.1
	0	FOLR2+ AQP1+ Mφ	CCR2					0	Mo																											0	FOLR2high LYVE1+ Mφ	CCR2	PsA						0.629539	CD16 Mo	CD14.1
	0	SPP1+ CXCL10+ Mφ	CCR2					0	Lining Mφ																											1.87491	CD2+ CCR2+ Pc	CCR2	PsA						1.2893	CD14 Mo	CD14.1
	0	SPP1+ CXCL10+ Mφ Mφ	CCR2					0	Cd163+ Lyve1+ Mφ																											1.78189	SPP1+ CXCL10+ Mφ	CCR2	PsA						1.16061	CD14 Mo	CD14.1
	1.10098	FOLR2high LYVE1+ Mφ	CCR2					0	Cd163+ Lyve1+ Mφ																											1.84909	S100A12+ Mo	CCR2	PsA						0.629539	CD14 Mo	CD14.1
	0.869245	S100A12+ Mo	CCR2					0.0854074	Cd163+ Lyve1+ Mφ																											2.35557	CD2+ CCR2+ Pc	CCR2	PsA						0	pDC	CD14.1
	0.954878	CD2+ CCR2+ Pc	CCR2					0	Cd163+ Lyve1+ Mφ																											2.15867	FOLR2high LYVE1+ Mφ	CCR2	PsA						0	CD14 Mo	CD14.1
	0	FOLR2high LYVE1+ Mφ	CCR2					0	Aqp1+ Mφ																											1.85929	FOLR2+ AQP1+ Mφ	CCR2	PsA						0.363513	CD16 Mo	CD14.1
	0	FOLR2+ AQP1+ Mφ	CCR2					0.0682222	Cd163+ Lyve1+ Mφ																											0	FOLR2high LYVE1+ Mφ	CCR2	PsA						0.839461	CD2+ CCR2+ Pc	CD14.1
	0.569075	FOLR2high LYVE1+ Mφ	CCR2					0	Aqp1+ Mφ																											2.04959	CD2+ CCR2+ Pc	CCR2	PsA						0.363513	CD2+ CCR2+ Pc	CD14.1
	0.696022	FOLR2high LYVE1+ Mφ	CCR2					0.0771481	Hmox1+ Mφ																											2.77795	CD2+ CCR2+ Pc	CCR2	PsA						1.50563	CD14 Mo	CD14.1
	0	FOLR2high LYVE1+ Mφ	CCR2					0.0778889	Hmox1+ Mφ																											2.56629	S100A12+ Mo	CCR2	PsA						0.363513	CD14 Mo	CD14.1
	1.24998	SPP1+ CXCL10+ Mφ	CCR2					0	Mo																											0	FOLR2high LYVE1+ Mφ	CCR2	PsA						1.01287	CD14 Mo	CD14.1
	0	FOLR2high LYVE1+ Mφ	CCR2					0	H2+ DC																											2.18682	SPP1+ CXCL10+ Mφ	CCR2	PsA						0.629539	CD14 Mo	CD14.1
	0	FOLR2high LYVE1+ Mφ	CCR2					0	Mo																											1.79669	SPP1+ CXCL10+ Mφ	CCR2	PsA						0	CD14 Mo	CD14.1
	0	FOLR2high LYVE1+ Mφ	CCR2					0.0925926	H2+ Mφ																											0	FOLR2+ AQP1+ Mφ	CCR2	PsA						1.16061	CD14 Mo	CD14.1
	0	CD2+ CCR2+ Pc	CCR2					0.00955556	Lining Mφ																											1.80435	FOLR2+ AQP1+ Mφ	CCR2	PsA						0.363513	CD14 Mo	CD14.1
	0	SPP1+ CXCL10+ Mφ	CCR2					0	Cd163+ Lyve1+ Mφ																											0	FOLR2high LYVE1+ Mφ	CCR2	PsA						0.629539	CD14 Mo	CD14.1
	0.4803	S100A12+ Mo	CCR2					0.0933333	CD2+ H2+ Pc																											0	FOLR2high LYVE1+ Mφ	CCR2	PsA						0	CD14 Mo	CD14.1
	1.39137	CD2+ CCR2+ Pc	CCR2					0.0347778	Hmox1+ Mφ																											0	FOLR2+ AQP1+ Mφ	CCR2	PsA						1.2893	CD2+ CCR2+ Pc	CD14.1
	1.09031	FOLR2high LYVE1+ Mφ	CCR2					0.101037	Lining Mφ																											0	FOLR2+ AQP1+ Mφ	CCR2	PsA						0	cDC2	CD14.1
	0.496426	FOLR2+ AQP1+ Mφ	CCR2					0	Hmox1+ Mφ																											0	FOLR2+ AQP1+ Mφ	CCR2	PsA						0.629539	CD14 Mo	CD14.1
	0	FOLR2high LYVE1+ Mφ	CCR2					0.0960741	H2+ DC																											0	FOLR2+ AQP1+ Mφ	CCR2	PsA						1.2893	CD14 Mo	CD14.1
	0.994531	CD2+ CCR2+ Pc	CCR2					0	Hmox1+ Mφ																											1.88409	FOLR2+ AQP1+ Mφ	CCR2	PsA						0.629539	CD14 Mo	CD14.1
	1.04204	CD2+ CCR2+ Pc	CCR2					0	H2+ DC																											2.51692	S100A12+ Mo	CCR2	PsA						1.01287	CD14 Mo	CD14.1
	0.572456	S100A12+ Mo	CCR2					0	Cd163+ Lyve1+ Mφ																											0	FOLR2+ AQP1+ Mφ	CCR2	PsA						1.76166	CD14 Mo	CD14.1
	0	FOLR2high LYVE1+ Mφ	CCR2					0	Lining Mφ																											1.67937	FOLR2+ AQP1+ Mφ	CCR2	PsA						0.839461	CD14 Mo	CD14.1
	0.920802	SPP1+ CXCL10+ Mφ Mφ	CCR2					0	Hmox1+ Mφ																											2.22447	SPP1+ CXCL10+ Mφ	CCR2	PsA						0	CD14 Mo	CD14.1
	0.533073	SPP1+ CXCL10+ Mφ	CCR2					0.0388889	Aqp1+ Mφ																											2.62181	CD2+ CCR2+ Pc	CCR2	PsA						0	CD16 Mo	CD14.1
	0	CLEC9A+ DC1	CCR2					0	Aqp1+ Mφ																											0	FOLR2+ AQP1+ Mφ	CCR2	PsA						1.01287	CD14 Mo	CD14.1
	0	FOLR2+ AQP1+ Mφ	CCR2					0.0401111	Cd163+ Lyve1+ Mφ																											0	FOLR2+ AQP1+ Mφ	CCR2	PsA						1.16061	CD14 Mo	CD14.1
	0	FOLR2+ AQP1+ Mφ	CCR2					0	Hmox1+ Mφ																											1.69301	FOLR2high LYVE1+ Mφ	CCR2	PsA						0.629539	CD14 Mo	CD14.1
	0	FOLR2high LYVE1+ Mφ	CCR2					0	Aqp1+ Mφ																											0	FOLR2+ AQP1+ Mφ	CCR2	PsA						0	CD16 Mo	CD14.1
	0	FOLR2high LYVE1+ Mφ	CCR2					0.140444	Hmox1+ Mφ																											0	FOLR2+ AQP1+ Mφ	CCR2	PsA						0.839461	CD14 Mo	CD14.1
	0	FOLR2+ AQP1+ Mφ	CCR2					0	Cd163+ Lyve1+ Mφ																											0	FOLR2+ AQP1+ Mφ	CCR2	PsA						0	CD14 Mo	CD14.1
	0	FOLR2+ AQP1+ Mφ	CCR2					0	Cd163+ Lyve1+ Mφ																											0	FOLR2+ AQP1+ Mφ	CCR2	PsA						0.629539	CD14 Mo	CD14.1
	0	CD16+/DC4	CCR2					0.00914815	Lining Mφ																											0	SPP1+ CXCL10+ Mφ	CCR2	PsA						1.16061	CD14 Mo	CD14.1
	0	FOLR2+ AQP1+ Mφ	CCR2					0	Hmox1+ Mφ																											1.82974	FOLR2+ AQP1+ Mφ	CCR2	PsA						1.01287	CD14 Mo	CD14.1
	0	FOLR2+ AQP1+ Mφ	CCR2					0	DC																											0	FOLR2+ AQP1+ Mφ	CCR2	PsA						0	CD14 Mo	CD14.1
	0.810653	FOLR2+ AQP1+ Mφ	CCR2					0.0426667	Cd163+ Lyve1+ Mφ																											1.75192	S100A12+ Mo	CCR2	PsA						0.839461	CD2+ CCR2+ Pc	CD14.1
	1.18896	S100A12+ Mo	CCR2					0	Mo																											0	FOLR2high LYVE1+ Mφ	CCR2	PsA						0	cDC2	CD14.1
	0	FOLR2+ AQP1+ Mφ	CCR2					0	Hmox1+ Mφ																											0	FOLR2+ AQP1+ Mφ	CCR2	PsA						0	CD14 Mo	CD14.1
	0	FOLR2+ AQP1+ Mφ	CCR2					0	Aqp1+ Mφ																											0	FOLR2+ AQP1+ Mφ	CCR2	PsA						0	CD14 Mo	CD14.1
	1.30389	SPP1+ CXCL10+ Mφ Mφ	CCR2					0.193889	H2+ Mφ																											1.74256	SPP1+ CXCL10+ Mφ	CCR2	PsA						0	CD14 Mo	CD14.1
	1.49525	CD2+ CCR2+ Pc	CCR2					0.120963	H2+ Mφ																											0	SPP1+ CXCL10+ Mφ	CCR2	PsA						0.363513	CD14 Mo	CD14.1
	0	FOLR2+ AQP1+ Mφ	CCR2					0	Cd163+ Lyve1+ Mφ																											0	FOLR2+ AQP1+ Mφ	CCR2	PsA						1.4033	CD14 Mo	CD14.1
	0	FOLR2+ AQP1+ Mφ	CCR2					0.191333	Hmox1+ Mφ																											0	FOLR2+ AQP1+ Mφ	CCR2	PsA						1.01287	CD14 Mo	CD14.1
	0	FOLR2high LYVE1+ Mφ	CCR2					0	Aqp1+ Mφ																											0	FOLR2high LYVE1+ Mφ	CCR2	PsA						0	CD14 Mo	CD14.1
	0	FOLR2+ AQP1+ Mφ	CCR2					0.022	H2+ Mφ																											2.10046	CD2+ CCR2+ Pc	CCR2	PsA						0.839461	CD14 Mo	CD14.1
	0	FOLR2+ AQP1+ Mφ	CCR2					0	H2+ Mφ																											0	FOLR2+ AQP1+ Mφ	CCR2	PsA						0	CD2+ CCR2+ Pc	CD14.1
	0	FOLR2+ AQP1+ Mφ	CCR2					0	Hmox1+ Mφ																											2.09069	SPP1+ CXCL10+ Mφ	CCR2	PsA						0.839461	CD2+ CCR2+ Pc	CD14.1
	0	FOLR2+ AQP1+ Mφ	CCR2					0.0796667	Lining Mφ																											1.77292	FOLR2high LYVE1+ Mφ	CCR2	PsA						0	CD2+ CCR2+ Pc	CD14.1
	1.36374	CD1C+ DC	CCR2					0	Hmox1+ Mφ																											0	SPP1+ CXCL10+ Mφ	CCR2	PsA						0.363513	CD14 Mo	CD14.1
	0	SPP1+ CXCL10+ Mφ	CCR2					0.196333	H2+ Mφ																											0	FOLR2+ AQP1+ Mφ	CCR2	PsA						0.363513	CD14 Mo	CD14.1
	0	FOLR2+ AQP1+ Mφ	CCR2					0	Hmox1+ Mφ																											1.91365	SPP1+ CXCL10+ Mφ	CCR2	PsA						0.363513	CD14 Mo	CD14.1
	0	FOLR2high LYVE1+ Mφ	CCR2					0	Lining Mφ																											0	FOLR2high LYVE1+ Mφ	CCR2	PsA						0.629539	CD14 Mo	CD14.1
	0.450046	SPP1+ CXCL10+ Mφ	CCR2					0.013963	Hmox1+ Mφ																											1.98902	S100A12+ Mo	CCR2	PsA						0.363513	CD14 Mo	CD14.1
	0	FOLR2high LYVE1+ Mφ	CCR2					0	Cd163+ Lyve1+ Mφ																											1.60199	FOLR2high LYVE1+ Mφ	CCR2	PsA						0.839461	CD14 Mo	CD14.1
	0	FOLR2+ AQP1+ Mφ	CCR2					0	Hmox1+ Mφ																											1.95414	S100A12+ Mo	CCR2	PsA						0	cDC1	CD14.1
	0	FOLR2+ AQP1+ Mφ	CCR2					0	Aqp1+ Mφ																											2.02968	S100A12+ Mo	CCR2	PsA						1.2893	CD14 Mo	CD14.1
	0	SPP1+ CXCL10+ Mφ	CCR2					0	Aqp1+ Mφ																											0	FOLR2+ AQP1+ Mφ	CCR2	PsA						1.01287	CD14 Mo	CD14.1
	0	SPP1+ CXCL10+ Mφ	CCR2					0	Aqp1+ Mφ																											1.77756	CD2+ CCR2+ Pc	CCR2	PsA						0.629539	CD16 Mo	CD14.1
	0	FOLR2+ AQP1+ Mφ	CCR2					0.0723704	Hmox1+ Mφ																											1.64023	CD2+ CCR2+ Pc	CCR2	PsA						0.629539	CD14 Mo	CD14.1
	0	FOLR2+ AQP1+ Mφ	CCR2					0	Cd163+ Lyve1+ Mφ																											0	SPP1+ CXCL10+ Mφ	CCR2	PsA						0	CD14 Mo	CD14.1
	0	FOLR2high LYVE1+ Mφ	CCR2					0	Hmox1+ Mφ																											0	FOLR2+ AQP1+ Mφ	CCR2	PsA						0.363513	CD14 Mo	CD14.1
	0	CCR7+ DC	CCR2					0	H2+ Mφ																											0	SPP1+ CXCL10+ Mφ	CCR2	PsA						1.16061	CD14 Mo	CD14.1
	0.920539	CD2+ CCR2+ Pc	CCR2					0	Mo																											0	SPP1+ CXCL10+ Mφ	CCR2	PsA						0	CD2+ CCR2+ Pc	CD14.1
	0	FOLR2+ AQP1+ Mφ	CCR2					0	Hmox1+ Mφ																											0	FOLR2high LYVE1+ Mφ	CCR2	PsA						0.839461	CD16 Mo	CD14.1
	1.43226	SPP1+ CXCL10+ Mφ	CCR2					0	Hmox1+ Mφ																											0	FOLR2high LYVE1+ Mφ	CCR2	PsA						0	CD16 Mo	CD14.1
	0.598544	FOLR2high LYVE1+ Mφ	CCR2					0.00537037	Hmox1+ Mφ																											2.47841	CD2+ CCR2+ Pc	CCR2	PsA						1.01287	CD14 Mo	CD14.1
	0	SPP1+ CXCL10+ Mφ	CCR2					0.0334074	Lining Mφ																											0	FOLR2high LYVE1+ Mφ	CCR2	PsA						0.839461	CD14 Mo	CD14.1
	0	FOLR2+ AQP1+ Mφ	CCR2					0	Aqp1+ Mφ																											1.96062	SPP1+ CXCL10+ Mφ	CCR2	PsA						0.363513	pDC	CD14.1
	0.611541	SPP1+ CXCL10+ Mφ Mφ	CCR2					0	Mo																											1.96256	SPP1+ CXCL10+ Mφ	CCR2	PsA						0	CD14 Mo	CD14.1
	0	FOLR2high LYVE1+ Mφ	CCR2					0.00762963	Hmox1+ Mφ																											1.75235	SPP1+ CXCL10+ Mφ	CCR2	PsA						0	CD14 Mo	CD14.1
	0.950222	S100A12+ Mo	CCR2					0	Hmox1+ Mφ																											0	FOLR2+ AQP1+ Mφ	CCR2	PsA						1.2893	CD14 Mo	CD14.1
	0	FOLR2high LYVE1+ Mφ	CCR2					0	Mo																											2.28686	SPP1+ CXCL10+ Mφ	CCR2	PsA						0.363513	CD14 Mo	CD14.1
	1.29893	S100A12+ Mo	CCR2					0	Hmox1+ Mφ																											2.40686	S100A12+ Mo	CCR2	PsA						0	cDC2	CD14.1
	0.782808	S100A12+ Mo	CCR2					0.0265556	Hmox1+ Mφ																											1.77818	FOLR2high LYVE1+ Mφ	CCR2	PsA						0	CD14 Mo	CD14.1
	0	Proliferating	CCR2					0	Cd163+ Lyve1+ Mφ																											2.1603	SPP1+ CXCL10+ Mφ	CCR2	PsA						1.01287	CD14 Mo	CD14.1
	0	SPP1+ CXCL10+ Mφ	CCR2					0	Hmox1+ Mφ																											0	FOLR2+ AQP1+ Mφ	CCR2	PsA						0	CD14 Mo	CD14.1
	0.451866	SPP1+ CXCL10+ Mφ	CCR2					0	Hmox1+ Mφ																											0	FOLR2+ AQP1+ Mφ	CCR2	PsA						1.16061	CD2+ CCR2+ Pc	CD14.1
	0.77727	CD2+ CCR2+ Pc	CCR2					0	Hmox1+ Mφ																											1.55488	FOLR2high LYVE1+ Mφ	CCR2	PsA						0	CD14 Mo	CD14.1
	0	FOLR2+ AQP1+ Mφ	CCR2					0	Mo																											0	FOLR2high LYVE1+ Mφ	CCR2	PsA						0	CD14 Mo	CD14.1
	1.32359	CD1C+ DC	CCR2					0	Mo																											0	FOLR2+ AQP1+ Mφ	CCR2	PsA						0.629539	CD14 Mo	CD14.1
	0	FOLR2+ AQP1+ Mφ	CCR2					0.00574074	Aqp1+ Mφ																											2.48519	CD2+ CCR2+ Pc	CCR2	PsA						0	cDC2	CD14.1
	0	SPP1+ CXCL10+ Mφ Mφ	CCR2					0	Mo																											0	SPP1+ CXCL10+ Mφ	CCR2	PsA						0.629539	CD14 Mo	CD14.1
	0	SPP1+ CXCL10+ Mφ Mφ	CCR2					0	Cd163+ Lyve1+ Mφ																											1.6287	SPP1+ CXCL10+ Mφ	CCR2	PsA						0	CD14 Mo	CD14.1
	0	FOLR2high LYVE1+ Mφ	CCR2					0	Hmox1+ Mφ																											0	SPP1+ CXCL10+ Mφ	CCR2	PsA						0	CD14 Mo	CD14.1
	0	FOLR2high LYVE1+ Mφ	CCR2					0	Mo																											0	FOLR2high LYVE1+ Mφ	CCR2	PsA						1.01287	CD14 Mo	CD14.1
	1.08318	SPP1+ CXCL10+ Mφ	CCR2					0.0158519	Hmox1+ Mφ																											0	FOLR2+ AQP1+ Mφ	CCR2	PsA						0	CD14 Mo	CD14.1
	1.2271	CD1C+ DC	CCR2					0	Hmox1+ Mφ																											0	FOLR2high LYVE1+ Mφ	CCR2	PsA						0	CD14 Mo	CD14.1
	0.949592	CD2+ CCR2+ Pc	CCR2					0	Aqp1+ Mφ																											0	FOLR2high LYVE1+ Mφ	CCR2	PsA						0	CD14 Mo	CD14.1
	0	FOLR2high LYVE1+ Mφ	CCR2					0	Mo																											2.34958	CD2+ CCR2+ Pc	CCR2	PsA						0	CD14 Mo	CD14.1
	0.883748	SPP1+ CXCL10+ Mφ	CCR2					0	Hmox1+ Mφ																											0	FOLR2+ AQP1+ Mφ	CCR2	PsA						0.363513	CD14 Mo	CD14.1
	0.661727	SPP1+ CXCL10+ Mφ Mφ	CCR2					0	Cd163+ Lyve1+ Mφ																											0	SPP1+ CXCL10+ Mφ	CCR2	PsA						0	CD14 Mo	CD14.1
	0.807068	SPP1+ CXCL10+ Mφ Mφ	CCR2					0	Cd163+ Lyve1+ Mφ																											2.17414	SPP1+ CXCL10+ Mφ	CCR2	PsA						0	CD14 Mo	CD14.1
	1.57749	CD2+ CCR2+ Pc	CCR2					0	H2+ Mφ																											0	FOLR2+ AQP1+ Mφ	CCR2	PsA						0	CD16 Mo	CD14.1
	0.796281	Proliferating	CCR2					0.0919259	H2+ DC																											2.62147	CD2+ CCR2+ Pc	CCR2	PsA						0	cDC2	CD14.1
	0	FOLR2+ AQP1+ Mφ	CCR2					0	Aqp1+ Mφ																											0	FOLR2+ AQP1+ Mφ	CCR2	PsA						0.363513	pDC	CD14.1
	1.16174	SPP1+ CXCL10+ Mφ	CCR2					0	Hmox1+ Mφ																											1.7735	FOLR2high LYVE1+ Mφ	CCR2	PsA						1.16061	CD14 Mo	CD14.1
	0.495905	S100A12+ Mo	CCR2					0	H2+ Mφ																											0	FOLR2high LYVE1+ Mφ	CCR2	PsA						0.363513	CD14 Mo	CD14.1
	0	FOLR2high LYVE1+ Mφ	CCR2					0	Cd163+ Lyve1+ Mφ																											1.58628	SPP1+ CXCL10+ Mφ	CCR2	PsA						1.68338	CD14 Mo	CD14.1
	1.56728	SPP1+ CXCL10+ Mφ	CCR2					0	Mo																											0	FOLR2high LYVE1+ Mφ	CCR2	PsA						0.839461	CD14 Mo	CD14.1
	0	FOLR2+ AQP1+ Mφ	CCR2					0	Aqp1+ Mφ																											1.81824	SPP1+ CXCL10+ Mφ	CCR2	PsA						0	CD16 Mo	CD14.1
	0	FOLR2+ AQP1+ Mφ	CCR2					0	Cd163+ Lyve1+ Mφ																											2.61843	CD2+ CCR2+ Pc	CCR2	PsA						0	CD16 Mo	CD14.1
	0	FOLR2high LYVE1+ Mφ	CCR2					0.0393333	Hmox1+ Mφ																											2.54918	CD2+ CCR2+ Pc	CCR2	PsA						1.16061	CD14 Mo	CD14.1
	1.35331	FOLR2high LYVE1+ Mφ	CCR2					0	Cd163+ Lyve1+ Mφ																											0	FOLR2+ AQP1+ Mφ	CCR2	PsA						1.50563	CD14 Mo	CD14.1
	0	FOLR2high LYVE1+ Mφ	CCR2					0	Hmox1+ Mφ																											2.14338	CD2+ CCR2+ Pc	CCR2	PsA						1.01287	CD14 Mo	CD14.1
	0	FOLR2+ AQP1+ Mφ	CCR2					0.0876296	CD2+ H2+ Pc																											0	FOLR2high LYVE1+ Mφ	CCR2	PsA						0.363513	cDC2	CD14.1
	1.00441	CD2+ CCR2+ Pc	CCR2					0.0934815	CD2+ H2+ Pc																											0	SPP1+ CXCL10+ Mφ	CCR2	PsA						1.2893	CD14 Mo	CD14.1
	1.75793	CD1C+ DC	CCR2					0	Hmox1+ Mφ																											2.31009	CD2+ CCR2+ Pc	CCR2	PsA						0	CD14 Mo	CD14.1
	0	FOLR2+ AQP1+ Mφ	CCR2					0.11	Hmox1+ Mφ																											2.29654	S100A12+ Mo	CCR2	PsA						0	CD14 Mo	CD14.1
	0	SPP1+ CXCL10+ Mφ Mφ	CCR2					0	Hmox1+ Mφ																											2.01325	SPP1+ CXCL10+ Mφ	CCR2	PsA						0.629539	CD14 Mo	CD14.1
	0	SPP1+ CXCL10+ Mφ	CCR2					0	Mo																											2.29381	S100A12+ Mo	CCR2	PsA						0	cDC2	CD14.1
	0	FOLR2high LYVE1+ Mφ	CCR2					0	Mo																											0	FOLR2high LYVE1+ Mφ	CCR2	PsA						0.363513	CD14 Mo	CD14.1
	0	FOLR2+ AQP1+ Mφ	CCR2					0	Lining Mφ																											0	FOLR2+ AQP1+ Mφ	CCR2	PsA						0	CD14 Mo	CD14.1
	0	FOLR2high LYVE1+ Mφ	CCR2					0	Hmox1+ Mφ																											2.8682	CD2+ CCR2+ Pc	CCR2	PsA						0.363513	CD14 Mo	CD14.1
	0	FOLR2high LYVE1+ Mφ	CCR2					0	Cd163+ Lyve1+ Mφ																											2.11049	FOLR2high LYVE1+ Mφ	CCR2	PsA						1.2893	CD14 Mo	CD14.1
	1.37194	CD1C+ DC	CCR2					0	Aqp1+ Mφ																											1.07517	FOLR2+ AQP1+ Mφ	CCR2	PsA						0.629539	CD14 Mo	CD14.1
	0	Proliferating	CCR2					0.0765556	Hmox1+ Mφ																											0	SPP1+ CXCL10+ Mφ	CCR2	PsA						1.01287	CD14 Mo	CD14.1
	1.97004	CD2+ CCR2+ Pc	CCR2					0	Mo																											0	FOLR2+ AQP1+ Mφ	CCR2	PsA						0.839461	CD14 Mo	CD14.1
	0	FOLR2+ AQP1+ Mφ	CCR2					0.144519	H2+ Mφ																											2.08285	FOLR2high LYVE1+ Mφ	CCR2	PsA						0	CD14 Mo	CD14.1
	0	SPP1+ CXCL10+ Mφ Mφ	CCR2					0.0868889	H2+ DC																											0	SPP1+ CXCL10+ Mφ	CCR2	PsA						0	CD14 Mo	CD14.1
	1.6057	SPP1+ CXCL10+ Mφ	CCR2					0	Cd163+ Lyve1+ Mφ																											1.72338	FOLR2high LYVE1+ Mφ	CCR2	PsA						0	CD14 Mo	CD14.1
	0	FOLR2+ AQP1+ Mφ	CCR2					0.119926	CD2+ H2+ Pc																											0	FOLR2high LYVE1+ Mφ	CCR2	PsA						0.363513	CD14 Mo	CD14.1
	0.723017	CD2+ CCR2+ Pc	CCR2					0.0385926	Cd163+ Lyve1+ Mφ																											0	FOLR2high LYVE1+ Mφ	CCR2	PsA						0.363513	CD14 Mo	CD14.1
	0	FOLR2+ AQP1+ Mφ	CCR2					0	Aqp1+ Mφ																											0	FOLR2high LYVE1+ Mφ	CCR2	PsA						0.363513	CD14 Mo	CD14.1
	0	FOLR2+ AQP1+ Mφ	CCR2					0	Mo																											0	SPP1+ CXCL10+ Mφ	CCR2	PsA						1.01287	CD14 Mo	CD14.1
	0	FOLR2high LYVE1+ Mφ	CCR2					0	Aqp1+ Mφ																											1.55493	FOLR2+ AQP1+ Mφ	CCR2	PsA						0.363513	CD14 Mo	CD14.1
	1.1182	SPP1+ CXCL10+ Mφ	CCR2					0	Cd163+ Lyve1+ Mφ																											2.65343	CD2+ CCR2+ Pc	CCR2	PsA						0	CD14 Mo	CD14.1
	0	FOLR2high LYVE1+ Mφ	CCR2					0.106852	H2+ DC																											0	FOLR2high LYVE1+ Mφ	CCR2	PsA						0	CD14 Mo	CD14.1
	0.724556	SPP1+ CXCL10+ Mφ	CCR2					0	H2+ Mφ																											0	FOLR2high LYVE1+ Mφ	CCR2	PsA						1.68338	CD14 Mo	CD14.1
	0.899173	CD2+ CCR2+ Pc	CCR2					0.0494444	Cd163+ Lyve1+ Mφ																											0	CD2+ CCR2+ Pc	CCR2	PsA						0.363513	CD14 Mo	CD14.1
	0	Proliferating	CCR2					0.0802222	CD2+ H2+ Pc																											0	FOLR2+ AQP1+ Mφ	CCR2	PsA						0.839461	CD14 Mo	CD14.1
	1.22191	CD2+ CCR2+ Pc	CCR2					0	Mo																											1.71495	FOLR2+ AQP1+ Mφ	CCR2	PsA						0	CD16 Mo	CD14.1
	0	FOLR2+ AQP1+ Mφ	CCR2					0	Aqp1+ Mφ																											0	FOLR2high LYVE1+ Mφ	CCR2	PsA						0	CD14 Mo	CD14.1
	0.952079	CD2+ CCR2+ Pc	CCR2					0	Hmox1+ Mφ																											0	SPP1+ CXCL10+ Mφ	CCR2	PsA						0	CD14 Mo	CD14.1
	0	FOLR2high LYVE1+ Mφ	CCR2					0	Hmox1+ Mφ																											1.55028	SPP1+ CXCL10+ Mφ	CCR2	PsA						0	CD14 Mo	CD14.1
	0	FOLR2+ AQP1+ Mφ	CCR2					0	Aqp1+ Mφ																											0	FOLR2+ AQP1+ Mφ	CCR2	PsA						0.363513	CD14 Mo	CD14.1
	1.49825	SPP1+ CXCL10+ Mφ	CCR2					0.00585185	Hmox1+ Mφ																											0	FOLR2high LYVE1+ Mφ	CCR2	PsA						0	CD14 Mo	CD14.1
	1.507	S100A12+ Mo	CCR2					0	Mo																											1.67925	SPP1+ CXCL10+ Mφ	CCR2	PsA						0	CD14 Mo	CD14.1
	1.09019	CD2+ CCR2+ Pc	CCR2					0	Lining Mφ																											0	SPP1+ CXCL10+ Mφ	CCR2	PsA						1.2893	CD14 Mo	CD14.1
	0.719331	SPP1+ CXCL10+ Mφ	CCR2					0	Lining Mφ																											2.23659	CD2+ CCR2+ Pc	CCR2	PsA						0.629539	CD14 Mo	CD14.1
	0	S100A12+ Mo	CCR2					0	H2+ Mφ																											1.97196	S100A12+ Mo	CCR2	PsA						1.4033	CD14 Mo	CD14.1
	0	FOLR2high LYVE1+ Mφ	CCR2					0	Cd163+ Lyve1+ Mφ																											0	FOLR2high LYVE1+ Mφ	CCR2	PsA						1.59845	CD14 Mo	CD14.1
	0	FOLR2+ AQP1+ Mφ	CCR2					0.0417037	Cd163+ Lyve1+ Mφ																											2.27223	SPP1+ CXCL10+ Mφ	CCR2	PsA						0	CD14 Mo	CD14.1
	1.1442	CD2+ CCR2+ Pc	CCR2					0.00496296	Aqp1+ Mφ																											0	FOLR2+ AQP1+ Mφ	CCR2	PsA						0	CD2+ CCR2+ Pc	CD14.1
	0	FOLR2high LYVE1+ Mφ	CCR2					0	Cd163+ Lyve1+ Mφ																											0	FOLR2high LYVE1+ Mφ	CCR2	PsA						2.27906	CD14 Mo	CD14.1
	0.395899	FOLR2+ AQP1+ Mφ	CCR2					0	Aqp1+ Mφ																											1.72799	FOLR2+ AQP1+ Mφ	CCR2	PsA						0.839461	CD14 Mo	CD14.1
	0	SPP1+ CXCL10+ Mφ	CCR2					0	Mo																											1.62054	FOLR2+ AQP1+ Mφ	CCR2	PsA						0	CD14 Mo	CD14.1
	0	FOLR2+ AQP1+ Mφ	CCR2					0.0254815	Hmox1+ Mφ																											1.76723	CD2+ CCR2+ Pc	CCR2	PsA						1.01287	CD14 Mo	CD14.1
	0	FOLR2high LYVE1+ Mφ	CCR2					0.0526296	CD2+ H2+ Pc																											0	SPP1+ CXCL10+ Mφ	CCR2	PsA						0.629539	CD14 Mo	CD14.1
	0	SPP1+ CXCL10+ Mφ	CCR2					0	Hmox1+ Mφ																											0	FOLR2+ AQP1+ Mφ	CCR2	PsA						0.839461	CD2+ CCR2+ Pc	CD14.1
	1.45947	CD1C+ DC	CCR2					0.0438519	Hmox1+ Mφ																											0	FOLR2+ AQP1+ Mφ	CCR2	PsA						0	CD14 Mo	CD14.1
	1.11391	CD1C+ DC	CCR2					0.0806667	DC																											0	FOLR2+ AQP1+ Mφ	CCR2	PsA						0.363513	CD14 Mo	CD14.1
	0	FOLR2high LYVE1+ Mφ	CCR2					0	Aqp1+ Mφ																											0	FOLR2+ AQP1+ Mφ	CCR2	PsA						0	cDC2	CD14.1
	0	FOLR2high LYVE1+ Mφ	CCR2					0	Lining Mφ																											2.4017	S100A12+ Mo	CCR2	PsA						0.363513	CD14 Mo	CD14.1
	0	FOLR2high LYVE1+ Mφ	CCR2					0	Hmox1+ Mφ																											0	FOLR2high LYVE1+ Mφ	CCR2	PsA						0.363513	pDC	CD14.1
	0	FOLR2high LYVE1+ Mφ	CCR2					0.136296	Hmox1+ Mφ																											0	FOLR2+ AQP1+ Mφ	CCR2	PsA						0.363513	CD14 Mo	CD14.1
	0	SPP1+ CXCL10+ Mφ	CCR2					0.0774815	Cd163+ Lyve1+ Mφ																											1.88969	FOLR2+ AQP1+ Mφ	CCR2	PsA						0	CD14 Mo	CD14.1
	0	Proliferating	CCR2					0	Lining Mφ																											1.56753	SPP1+ CXCL10+ Mφ	CCR2	PsA						1.16061	CD14 Mo	CD14.1
	0	FOLR2+ AQP1+ Mφ	CCR2					0	Lining Mφ																											0	FOLR2+ AQP1+ Mφ	CCR2	PsA						0.363513	CD14 Mo	CD14.1
	0.779368	CD2+ CCR2+ Pc	CCR2					0	Aqp1+ Mφ																											1.61771	FOLR2high LYVE1+ Mφ	CCR2	PsA						0	CD14 Mo	CD14.1
	0	FOLR2high LYVE1+ Mφ	CCR2					0	CD2+ H2+ Pc																											2.0434	FOLR2+ AQP1+ Mφ	CCR2	PsA						1.01287	CD14 Mo	CD14.1
	0	FOLR2high LYVE1+ Mφ	CCR2					0	Hmox1+ Mφ																											0	FOLR2+ AQP1+ Mφ	CCR2	PsA						0	CD14 Mo	CD14.1
	0	FOLR2+ AQP1+ Mφ	CCR2					0	Lining Mφ																											0	FOLR2+ AQP1+ Mφ	CCR2	PsA						0	CD16 Mo	CD14.1
	0	FOLR2+ AQP1+ Mφ	CCR2					0	Cd163+ Lyve1+ Mφ																											0	FOLR2high LYVE1+ Mφ	CCR2	PsA						1.83426	CD14 Mo	CD14.1
	0	FOLR2+ AQP1+ Mφ	CCR2					0	Lining Mφ																											1.78168	CD2+ CCR2+ Pc	CCR2	PsA						0.363513	CD14 Mo	CD14.1
	0	FOLR2high LYVE1+ Mφ	CCR2					0	Cd163+ Lyve1+ Mφ																											0	FOLR2+ AQP1+ Mφ	CCR2	PsA						0	CD14 Mo	CD14.1
	0	SPP1+ CXCL10+ Mφ	CCR2					0	Hmox1+ Mφ																											1.56541	FOLR2high LYVE1+ Mφ	CCR2	PsA						0.629539	CD14 Mo	CD14.1
	1.28199	SPP1+ CXCL10+ Mφ	CCR2					0	Hmox1+ Mφ																											2.05094	FOLR2high LYVE1+ Mφ	CCR2	PsA						0	CD16 Mo	CD14.1
	0	FOLR2+ AQP1+ Mφ	CCR2					0	Mo																											1.72509	S100A12+ Mo	CCR2	PsA						1.83426	CD14 Mo	CD14.1
	0	FOLR2high LYVE1+ Mφ	CCR2					0	Mo																											0	SPP1+ CXCL10+ Mφ	CCR2	PsA						0	CD14 Mo	CD14.1
	0	FOLR2high LYVE1+ Mφ	CCR2					0	Cd163+ Lyve1+ Mφ																											0	SPP1+ CXCL10+ Mφ	CCR2	PsA						0.629539	CD2+ CCR2+ Pc	CD14.1
	1.5926	CD1C+ DC	CCR2					0	Lining Mφ																											1.57834	FOLR2high LYVE1+ Mφ	CCR2	PsA						0.629539	CD14 Mo	CD14.1
	0	SPP1+ CXCL10+ Mφ Mφ	CCR2					0	Lining Mφ																											2.84872	SPP1+ CXCL10+ Mφ	CCR2	PsA						0	CD14 Mo	CD14.1
	1.2472	FOLR2+ AQP1+ Mφ	CCR2					0	Hmox1+ Mφ																											0	FOLR2high LYVE1+ Mφ	CCR2	PsA						0.363513	CD14 Mo	CD14.1
	0.99189	S100A12+ Mo	CCR2					0	Aqp1+ Mφ																											0	FOLR2+ AQP1+ Mφ	CCR2	PsA						1.2893	CD14 Mo	CD14.1
	0	FOLR2high LYVE1+ Mφ	CCR2					0	Cd163+ Lyve1+ Mφ																											2.00662	FOLR2high LYVE1+ Mφ	CCR2	PsA						0	cDC2	CD14.1
	1.25575	SPP1+ CXCL10+ Mφ	CCR2					0	Hmox1+ Mφ																											0	FOLR2+ AQP1+ Mφ	CCR2	PsA						0.839461	CD2+ CCR2+ Pc	CD14.1
	0	FOLR2+ AQP1+ Mφ	CCR2					0.097037	Lining Mφ																											0	FOLR2+ AQP1+ Mφ	CCR2	PsA						0.363513	CD14 Mo	CD14.1
	0	FOLR2high LYVE1+ Mφ	CCR2					0	H2+ DC																											2.81011	CD2+ CCR2+ Pc	CCR2	PsA						0	CD14 Mo	CD14.1
	0	FOLR2+ AQP1+ Mφ	CCR2					0.178889	H2+ DC																											1.70118	FOLR2+ AQP1+ Mφ	CCR2	PsA						0.629539	CD16 Mo	CD14.1
	0	FOLR2+ AQP1+ Mφ	CCR2					0.0337778	Hmox1+ Mφ																											0	SPP1+ CXCL10+ Mφ	CCR2	PsA						1.2893	CD14 Mo	CD14.1
	0	Proliferating	CCR2					0	Cd163+ Lyve1+ Mφ																											0	FOLR2+ AQP1+ Mφ	CCR2	PsA						0	CD14 Mo	CD14.1
	0.51608	CD2+ CCR2+ Pc	CCR2					0	Hmox1+ Mφ																											0	FOLR2+ AQP1+ Mφ	CCR2	PsA						0	CD14 Mo	CD14.1
	0	SPP1+ CXCL10+ Mφ	CCR2					0.107778	H2+ Mφ																											2.33582	S100A12+ Mo	CCR2	PsA						1.2893	CD14 Mo	CD14.1
	0	FOLR2+ AQP1+ Mφ	CCR2					0	Hmox1+ Mφ																											1.63171	FOLR2+ AQP1+ Mφ	CCR2	PsA						0.629539	CD14 Mo	CD14.1
	0	FOLR2+ AQP1+ Mφ	CCR2					0	Hmox1+ Mφ																											0	SPP1+ CXCL10+ Mφ	CCR2	PsA						0	CD16 Mo	CD14.1
	0	FOLR2+ AQP1+ Mφ	CCR2					0	H2+ DC																											0	SPP1+ CXCL10+ Mφ	CCR2	PsA						0	CD14 Mo	CD14.1
	0	FOLR2+ AQP1+ Mφ	CCR2					0	Aqp1+ Mφ																											1.70197	FOLR2high LYVE1+ Mφ	CCR2	PsA						0	CD14 Mo	CD14.1
	0.722536	S100A12+ Mo	CCR2					0	Hmox1+ Mφ																											0	FOLR2high LYVE1+ Mφ	CCR2	PsA						0.839461	CD14 Mo	CD14.1
	0	FOLR2high LYVE1+ Mφ	CCR2					0	Lining Mφ																											0	FOLR2+ AQP1+ Mφ	CCR2	PsA						1.01287	CD14 Mo	CD14.1
	0	FOLR2+ AQP1+ Mφ	CCR2					0	Hmox1+ Mφ																											0	FOLR2high LYVE1+ Mφ	CCR2	PsA						0	CD14 Mo	CD14.1
	0.621051	CD1C+ DC	CCR2					0	Cd163+ Lyve1+ Mφ																											1.81333	SPP1+ CXCL10+ Mφ	CCR2	PsA						0	CD2+ CCR2+ Pc	CD14.1
	0.568643	FOLR2+ AQP1+ Mφ	CCR2					0	Mo																											0	SPP1+ CXCL10+ Mφ	CCR2	PsA						0	CD14 Mo	CD14.1
	0	FOLR2+ AQP1+ Mφ	CCR2					0	Aqp1+ Mφ																											2.2689	SPP1+ CXCL10+ Mφ	CCR2	PsA						1.16061	CD14 Mo	CD14.1
	0	FOLR2+ AQP1+ Mφ	CCR2					0	H2+ Mφ																											0	FOLR2+ AQP1+ Mφ	CCR2	PsA						0	CD14 Mo	CD14.1
	0	FOLR2high LYVE1+ Mφ	CCR2					0.0942593	H2+ Mφ																											2.57568	S100A12+ Mo	CCR2	PsA						1.16061	CD14 Mo	CD14.1
	0.598968	FOLR2+ AQP1+ Mφ	CCR2					0.0784815	H2+ Mφ																											0	SPP1+ CXCL10+ Mφ	CCR2	PsA						1.76166	CD14 Mo	CD14.1
	0	FOLR2+ AQP1+ Mφ	CCR2					0.0663704	Cd163+ Lyve1+ Mφ																											2.31821	SPP1+ CXCL10+ Mφ	CCR2	PsA						1.2893	CD14 Mo	CD14.1
	0	FOLR2+ AQP1+ Mφ	CCR2					0.00648148	Hmox1+ Mφ																											0	FOLR2high LYVE1+ Mφ	CCR2	PsA						0	cDC1	CD14.1
	0	FOLR2high LYVE1+ Mφ	CCR2					0	H2+ Mφ																											2.08427	FOLR2high LYVE1+ Mφ	CCR2	PsA						0.363513	CD16 Mo	CD14.1
	0.899344	FOLR2+ AQP1+ Mφ	CCR2					0	pDC																											0	FOLR2+ AQP1+ Mφ	CCR2	PsA						0.839461	CD2+ CCR2+ Pc	CD14.1
	0	FOLR2+ AQP1+ Mφ	CCR2					0	Hmox1+ Mφ																											0	SPP1+ CXCL10+ Mφ	CCR2	PsA						1.2893	CD14 Mo	CD14.1
	0	FOLR2high LYVE1+ Mφ	CCR2					0	Mo																											0	FOLR2+ AQP1+ Mφ	CCR2	PsA						0.839461	CD14 Mo	CD14.1
	0	FOLR2high LYVE1+ Mφ	CCR2					0	Mo																											0	CD2+ CCR2+ Pc	CCR2	PsA						2.13444	CD14 Mo	CD14.1
	0.779835	S100A12+ Mo	CCR2					0	Lining Mφ																											2.1226	FOLR2+ AQP1+ Mφ	CCR2	PsA						0.363513	CD14 Mo	CD14.1
	0.453273	FOLR2+ AQP1+ Mφ	CCR2					0.0781481	Aqp1+ Mφ																											0	FOLR2high LYVE1+ Mφ	CCR2	PsA						0.629539	CD16 Mo	CD14.1
	0	SPP1+ CXCL10+ Mφ	CCR2					0.149778	H2+ DC																											0	FOLR2+ AQP1+ Mφ	CCR2	PsA						0.629539	CD14 Mo	CD14.1
	0	FOLR2high LYVE1+ Mφ	CCR2					0	Lining Mφ																											1.86585	FOLR2+ AQP1+ Mφ	CCR2	PsA						1.2893	CD2+ CCR2+ Pc	CD14.1
	1.43962	SPP1+ CXCL10+ Mφ	CCR2					0	Hmox1+ Mφ																											0	FOLR2high LYVE1+ Mφ	CCR2	PsA						0	CD14 Mo	CD14.1
	0	Proliferating	CCR2					0.0182222	Cd163+ Lyve1+ Mφ																											1.53794	SPP1+ CXCL10+ Mφ	CCR2	PsA						0	CD14 Mo	CD14.1
	0	FOLR2high LYVE1+ Mφ	CCR2					0.189	H2+ DC																											0	FOLR2+ AQP1+ Mφ	CCR2	PsA						0	CD14 Mo	CD14.1
	0	FOLR2+ AQP1+ Mφ	CCR2					0	Mo																											2.3144	CD2+ CCR2+ Pc	CCR2	PsA						0	CD2+ CCR2+ Pc	CD14.1
	0	FOLR2high LYVE1+ Mφ	CCR2					0	Hmox1+ Mφ																											2.71327	CD2+ CCR2+ Pc	CCR2	PsA						1.4033	CD14 Mo	CD14.1
	0	CD1C+ DC	CCR2					0	Hmox1+ Mφ																											1.56539	SPP1+ CXCL10+ Mφ	CCR2	PsA						2.23314	CD14 Mo	CD14.1
	0	FOLR2+ AQP1+ Mφ	CCR2					0	Hmox1+ Mφ																											2.50741	CD2+ CCR2+ Pc	CCR2	PsA						1.01287	CD14 Mo	CD14.1
	0	FOLR2+ AQP1+ Mφ	CCR2					0.0331852	Lining Mφ																											0	FOLR2+ AQP1+ Mφ	CCR2	PsA						0	CD14 Mo	CD14.1
	2.11599	CD2+ CCR2+ Pc	CCR2					0	Aqp1+ Mφ																											2.6815	CD2+ CCR2+ Pc	CCR2	PsA						1.01287	CD14 Mo	CD14.1
	0.584699	FOLR2+ AQP1+ Mφ	CCR2					0	Cd163+ Lyve1+ Mφ																											0	FOLR2+ AQP1+ Mφ	CCR2	PsA						0.629539	CD14 Mo	CD14.1
	0	SPP1+ CXCL10+ Mφ	CCR2					0	Aqp1+ Mφ																											0	FOLR2high LYVE1+ Mφ	CCR2	PsA						0.363513	CD14 Mo	CD14.1
	0	FOLR2+ AQP1+ Mφ	CCR2					0	Mo																											0	FOLR2+ AQP1+ Mφ	CCR2	PsA						1.01287	CD14 Mo	CD14.1
	0	FOLR2+ AQP1+ Mφ	CCR2					0	Aqp1+ Mφ																											2.18774	SPP1+ CXCL10+ Mφ	CCR2	PsA						0.363513	CD14 Mo	CD14.1
	0.818309	S100A12+ Mo	CCR2					0	Mo																											0	FOLR2+ AQP1+ Mφ	CCR2	PsA						0	CD16 Mo	CD14.1
	0	FOLR2+ AQP1+ Mφ	CCR2					0.0111111	Hmox1+ Mφ																											1.76102	SPP1+ CXCL10+ Mφ	CCR2	PsA						0.363513	CD14 Mo	CD14.1
	0	SPP1+ CXCL10+ Mφ Mφ	CCR2					0	Lining Mφ																											0	SPP1+ CXCL10+ Mφ	CCR2	PsA						0	CD14 Mo	CD14.1
	0	FOLR2high LYVE1+ Mφ	CCR2					0	DC																											0	FOLR2high LYVE1+ Mφ	CCR2	PsA						0	CD14 Mo	CD14.1
	0	FOLR2high LYVE1+ Mφ	CCR2					0	Cd163+ Lyve1+ Mφ																											0	FOLR2+ AQP1+ Mφ	CCR2	PsA						0	CD14 Mo	CD14.1
	0	FOLR2high LYVE1+ Mφ	CCR2					0	Cd163+ Lyve1+ Mφ																											1.63425	FOLR2high LYVE1+ Mφ	CCR2	PsA						0.839461	CD14 Mo	CD14.1
	0	FOLR2+ AQP1+ Mφ	CCR2					0.00762963	CD2+ H2+ Pc																											1.55392	FOLR2+ AQP1+ Mφ	CCR2	PsA						0.629539	CD14 Mo	CD14.1
	0	CLEC9A+ DC1	CCR2					0	Mo																											1.64295	FOLR2+ AQP1+ Mφ	CCR2	PsA						0.629539	CD14 Mo	CD14.1
	0	CD1C+ DC	CCR2					0	Cd163+ Lyve1+ Mφ																											0	FOLR2high LYVE1+ Mφ	CCR2	PsA						1.01287	CD14 Mo	CD14.1
	0	FOLR2high LYVE1+ Mφ	CCR2					0	Hmox1+ Mφ																											0	FOLR2high LYVE1+ Mφ	CCR2	PsA						0	CD14 Mo	CD14.1
	0	SPP1+ CXCL10+ Mφ	CCR2					0	Lining Mφ																											0	FOLR2high LYVE1+ Mφ	CCR2	PsA						0	CD14 Mo	CD14.1
	0	SPP1+ CXCL10+ Mφ	CCR2					0	Cd163+ Lyve1+ Mφ																											0	FOLR2+ AQP1+ Mφ	CCR2	PsA						0.363513	CD14 Mo	CD14.1
	1.30248	SPP1+ CXCL10+ Mφ	CCR2					0.0216296	Hmox1+ Mφ																											2.55599	CD2+ CCR2+ Pc	CCR2	PsA						0	CD16 Mo	CD14.1
	0	FOLR2+ AQP1+ Mφ	CCR2					0.0646667	CD2+ H2+ Pc																											1.65133	FOLR2high LYVE1+ Mφ	CCR2	PsA						1.50563	CD14 Mo	CD14.1
	0.97527	CD1C+ DC	CCR2					0.00366667	Lining Mφ																											0	FOLR2+ AQP1+ Mφ	CCR2	PsA						0	CD14 Mo	CD14.1
	0.96145	S100A12+ Mo	CCR2					0	Cd163+ Lyve1+ Mφ																											0	FOLR2+ AQP1+ Mφ	CCR2	PsA						1.01287	CD14 Mo	CD14.1
	0	SPP1+ CXCL10+ Mφ Mφ	CCR2					0	Hmox1+ Mφ																											2.15682	SPP1+ CXCL10+ Mφ	CCR2	PsA						0.839461	CD2+ CCR2+ Pc	CD14.1
	0.977282	SPP1+ CXCL10+ Mφ	CCR2					0	Mo																											0	FOLR2+ AQP1+ Mφ	CCR2	PsA						1.16061	CD14 Mo	CD14.1
	0	FOLR2high LYVE1+ Mφ	CCR2					0	Aqp1+ Mφ																											0	FOLR2high LYVE1+ Mφ	CCR2	PsA						0	CD14 Mo	CD14.1
	0	FOLR2high LYVE1+ Mφ	CCR2					0	Aqp1+ Mφ																											2.22398	FOLR2high LYVE1+ Mφ	CCR2	PsA						0	CD14 Mo	CD14.1
	0	FOLR2+ AQP1+ Mφ	CCR2					0	Mo																											0	FOLR2+ AQP1+ Mφ	CCR2	PsA						1.01287	CD14 Mo	CD14.1
	0	FOLR2high LYVE1+ Mφ	CCR2					0	Cd163+ Lyve1+ Mφ																											0	SPP1+ CXCL10+ Mφ	CCR2	PsA						0	cDC2	CD14.1
	0	FOLR2+ AQP1+ Mφ	CCR2					0	Cd163+ Lyve1+ Mφ																											0	FOLR2+ AQP1+ Mφ	CCR2	PsA						0	CD14 Mo	CD14.1
	0.458867	FOLR2high LYVE1+ Mφ	CCR2					0	Aqp1+ Mφ																											1.7225	FOLR2+ AQP1+ Mφ	CCR2	PsA						0	CD14 Mo	CD14.1
	0	FOLR2+ AQP1+ Mφ	CCR2					0	Cd163+ Lyve1+ Mφ																											0	FOLR2+ AQP1+ Mφ	CCR2	PsA						0	CD16 Mo	CD14.1
	0	FOLR2high LYVE1+ Mφ	CCR2					0.114111	H2+ Mφ																											2.13671	CD2+ CCR2+ Pc	CCR2	PsA						1.01287	CD14 Mo	CD14.1
	0	FOLR2+ AQP1+ Mφ	CCR2					0	Hmox1+ Mφ																											2.18713	S100A12+ Mo	CCR2	PsA						0	CD16 Mo	CD14.1
	0.925449	FOLR2+ AQP1+ Mφ	CCR2					0	Lining Mφ																											1.92133	FOLR2+ AQP1+ Mφ	CCR2	PsA						0	CD14 Mo	CD14.1
	0	FOLR2high LYVE1+ Mφ	CCR2					0	Lining Mφ																											0	SPP1+ CXCL10+ Mφ	CCR2	PsA						1.16061	CD2+ CCR2+ Pc	CD14.1
	0.703557	SPP1+ CXCL10+ Mφ	CCR2					0.0698889	Cd163+ Lyve1+ Mφ																											0	FOLR2+ AQP1+ Mφ	CCR2	PsA						1.4033	CD14 Mo	CD14.1
	0	FOLR2+ AQP1+ Mφ	CCR2					0	Lining Mφ																											1.62924	CD2+ CCR2+ Pc	CCR2	PsA						0	CD14 Mo	CD14.1
	0.882086	CD2+ CCR2+ Pc	CCR2					0.0465185	Hmox1+ Mφ																											1.65084	SPP1+ CXCL10+ Mφ	CCR2	PsA						0.629539	CD14 Mo	CD14.1
	1.64343	CD2+ CCR2+ Pc	CCR2					0	Cd163+ Lyve1+ Mφ																											2.53928	S100A12+ Mo	CCR2	PsA						0	CD16 Mo	CD14.1
	0	SPP1+ CXCL10+ Mφ	CCR2					0	Hmox1+ Mφ																											1.58557	FOLR2+ AQP1+ Mφ	CCR2	PsA						1.16061	CD14 Mo	CD14.1
	1.38815	CD2+ CCR2+ Pc	CCR2					0.127741	Aqp1+ Mφ																											0	FOLR2+ AQP1+ Mφ	CCR2	PsA						0	CD2+ CCR2+ Pc	CD14.1
	0	FOLR2+ AQP1+ Mφ	CCR2					0	Aqp1+ Mφ																											0	SPP1+ CXCL10+ Mφ	CCR2	PsA						0	CD16 Mo	CD14.1
	1.72074	CD2+ CCR2+ Pc	CCR2					0	Mo																											1.6113	FOLR2+ AQP1+ Mφ	CCR2	PsA						0	CD14 Mo	CD14.1
	0	FOLR2+ AQP1+ Mφ	CCR2					0	Mo																											1.80554	S100A12+ Mo	CCR2	PsA						0	pDC	CD14.1
	0	FOLR2high LYVE1+ Mφ	CCR2					0	H2+ Mφ																											0	FOLR2+ AQP1+ Mφ	CCR2	PsA						0.363513	CD14 Mo	CD14.1
	0	FOLR2+ AQP1+ Mφ	CCR2					0	Aqp1+ Mφ																											0	SPP1+ CXCL10+ Mφ	CCR2	PsA						0.629539	CD14 Mo	CD14.1
	0	CCR7+ DC	CCR2					0	Aqp1+ Mφ																											1.81379	SPP1+ CXCL10+ Mφ	CCR2	PsA						0.839461	CD14 Mo	CD14.1
	1.08643	SPP1+ CXCL10+ Mφ	CCR2					0	Mo																											0	FOLR2+ AQP1+ Mφ	CCR2	PsA						1.16061	CD14 Mo	CD14.1
	0	FOLR2+ AQP1+ Mφ	CCR2					0	Aqp1+ Mφ																											2.82868	CD2+ CCR2+ Pc	CCR2	PsA						0	CD14 Mo	CD14.1
	0.676638	SPP1+ CXCL10+ Mφ	CCR2					0.0132593	Lining Mφ																											2.85269	CD2+ CCR2+ Pc	CCR2	PsA						0.839461	CD14 Mo	CD14.1
	0	SPP1+ CXCL10+ Mφ	CCR2					0.0929259	Cd163+ Lyve1+ Mφ																											1.79279	FOLR2high LYVE1+ Mφ	CCR2	PsA						0	cDC2	CD14.1
	0	FOLR2high LYVE1+ Mφ	CCR2					0	Aqp1+ Mφ																											1.72266	FOLR2+ AQP1+ Mφ	CCR2	PsA						0.629539	CD14 Mo	CD14.1
	0	FOLR2+ AQP1+ Mφ	CCR2					0	Lining Mφ																											1.92761	FOLR2high LYVE1+ Mφ	CCR2	PsA						0.629539	CD14 Mo	CD14.1
	0	FOLR2high LYVE1+ Mφ	CCR2					0	Cd163+ Lyve1+ Mφ																											1.8034	FOLR2+ AQP1+ Mφ	CCR2	PsA						0	CD14 Mo	CD14.1
	0	FOLR2+ AQP1+ Mφ	CCR2					0	H2+ DC																											1.99128	FOLR2high LYVE1+ Mφ	CCR2	PsA						0	CD14 Mo	CD14.1
	0.552677	FOLR2+ AQP1+ Mφ	CCR2					0.0775556	Lining Mφ																											0	SPP1+ CXCL10+ Mφ	CCR2	PsA						0	CD16 Mo	CD14.1
	0	FOLR2high LYVE1+ Mφ	CCR2					0	Aqp1+ Mφ																											1.56354	FOLR2+ AQP1+ Mφ	CCR2	PsA						0.839461	CD16 Mo	CD14.1
	1.00392	FOLR2high LYVE1+ Mφ	CCR2					0	Cd163+ Lyve1+ Mφ																											2.27968	SPP1+ CXCL10+ Mφ	CCR2	PsA						1.16061	CD14 Mo	CD14.1
	0	FOLR2high LYVE1+ Mφ	CCR2					0.0142593	Aqp1+ Mφ																											2.84013	CD2+ CCR2+ Pc	CCR2	PsA						0	CD14 Mo	CD14.1
	0	FOLR2high LYVE1+ Mφ	CCR2					0	Lining Mφ																											2.03752	CD2+ CCR2+ Pc	CCR2	PsA						0.363513	CD14 Mo	CD14.1
	0	FOLR2+ AQP1+ Mφ	CCR2					0.0276296	H2+ DC																											0	SPP1+ CXCL10+ Mφ	CCR2	PsA						0	CD2+ CCR2+ Pc	CD14.1
	1.57739	CD2+ CCR2+ Pc	CCR2					0.0742593	Cd163+ Lyve1+ Mφ																											2.00996	FOLR2+ AQP1+ Mφ	CCR2	PsA						0.839461	CD14 Mo	CD14.1
	0.753169	FOLR2high LYVE1+ Mφ	CCR2					0	Hmox1+ Mφ																											0	SPP1+ CXCL10+ Mφ	CCR2	PsA						0.363513	CD14 Mo	CD14.1
	0	FOLR2+ AQP1+ Mφ	CCR2					0	Aqp1+ Mφ																											0	FOLR2high LYVE1+ Mφ	CCR2	PsA						0	CD14 Mo	CD14.1
	0	CCR7+ DC	CCR2					0.0225926	Cd163+ Lyve1+ Mφ																											0	FOLR2high LYVE1+ Mφ	CCR2	PsA						0.839461	CD2+ CCR2+ Pc	CD14.1
	0	FOLR2+ AQP1+ Mφ	CCR2					0.101148	CD2+ H2+ Pc																											1.57782	FOLR2high LYVE1+ Mφ	CCR2	PsA						0.363513	CD14 Mo	CD14.1
	0.922408	SPP1+ CXCL10+ Mφ	CCR2					0	H2+ Mφ																											0	FOLR2+ AQP1+ Mφ	CCR2	PsA						1.50563	CD14 Mo	CD14.1
	0	FOLR2+ AQP1+ Mφ	CCR2					0	H2+ Mφ																											0	FOLR2+ AQP1+ Mφ	CCR2	PsA						0	CD16 Mo	CD14.1
	0	FOLR2high LYVE1+ Mφ	CCR2					0	Hmox1+ Mφ																											0	FOLR2high LYVE1+ Mφ	CCR2	PsA						0.629539	CD14 Mo	CD14.1
	1.18516	FOLR2high LYVE1+ Mφ	CCR2					0.0997037	Hmox1+ Mφ																											1.73051	SPP1+ CXCL10+ Mφ	CCR2	PsA						0.629539	CD14 Mo	CD14.1
	0	FOLR2+ AQP1+ Mφ	CCR2					0	Lining Mφ																											0	SPP1+ CXCL10+ Mφ	CCR2	PsA						0.629539	CD14 Mo	CD14.1
	0	SPP1+ CXCL10+ Mφ	CCR2					0.0249259	H2+ Mφ																											0	FOLR2+ AQP1+ Mφ	CCR2	PsA						0	CD14 Mo	CD14.1
	0	FOLR2+ AQP1+ Mφ	CCR2					0	Hmox1+ Mφ																											0	FOLR2high LYVE1+ Mφ	CCR2	PsA						0.629539	CD14 Mo	CD14.1
	0.550458	FOLR2+ AQP1+ Mφ	CCR2					0	Mo																											1.69119	FOLR2+ AQP1+ Mφ	CCR2	PsA						0.839461	CD14 Mo	CD14.1
	0	FOLR2+ AQP1+ Mφ	CCR2					0	Aqp1+ Mφ																											1.72	SPP1+ CXCL10+ Mφ	CCR2	PsA						0.839461	CD14 Mo	CD14.1
	0	TRAF4+ pDC	CCR2					0	Aqp1+ Mφ																											0	FOLR2+ AQP1+ Mφ	CCR2	PsA						0.363513	CD14 Mo	CD14.1
	0.558791	CD2+ CCR2+ Pc	CCR2					0.00937037	Aqp1+ Mφ																											0	FOLR2+ AQP1+ Mφ	CCR2	PsA						1.16061	CD14 Mo	CD14.1
	0.580505	S100A12+ Mo	CCR2					0	Hmox1+ Mφ																											1.55909	FOLR2high LYVE1+ Mφ	CCR2	PsA						0	pDC	CD14.1
	0.889796	FOLR2+ AQP1+ Mφ	CCR2					0	Aqp1+ Mφ																											0	FOLR2+ AQP1+ Mφ	CCR2	PsA						0	CD14 Mo	CD14.1
	0	SPP1+ CXCL10+ Mφ	CCR2					0.0116667	H2+ Mφ																											0	FOLR2+ AQP1+ Mφ	CCR2	PsA						0	CD16 Mo	CD14.1
	0	FOLR2+ AQP1+ Mφ	CCR2					0	Mo																											2.57444	S100A12+ Mo	CCR2	PsA						0	CD2+ CCR2+ Pc	CD14.1
	0	FOLR2+ AQP1+ Mφ	CCR2					0	Lining Mφ																											0	FOLR2+ AQP1+ Mφ	CCR2	PsA						0	CD2+ CCR2+ Pc	CD14.1
	0	FOLR2high LYVE1+ Mφ	CCR2					0	Mo																											1.60294	FOLR2+ AQP1+ Mφ	CCR2	PsA						0	CD14 Mo	CD14.1
	1.00408	FOLR2high LYVE1+ Mφ	CCR2					0	Hmox1+ Mφ																											0	FOLR2high LYVE1+ Mφ	CCR2	PsA						1.01287	CD14 Mo	CD14.1
	1.03953	S100A12+ Mo	CCR2					0	Cd163+ Lyve1+ Mφ																											1.74973	SPP1+ CXCL10+ Mφ	CCR2	PsA						0.629539	cDC2	CD14.1
	0	FOLR2+ AQP1+ Mφ	CCR2					0	Mo																											0	FOLR2+ AQP1+ Mφ	CCR2	PsA						0.839461	CD14 Mo	CD14.1
	0	FOLR2+ AQP1+ Mφ	CCR2					0	Mo																											1.97028	FOLR2high LYVE1+ Mφ	CCR2	PsA						1.76166	CD2+ CCR2+ Pc	CD14.1
	0	SPP1+ CXCL10+ Mφ Mφ	CCR2					0	Lining Mφ																											0	SPP1+ CXCL10+ Mφ	CCR2	PsA						0	CD14 Mo	CD14.1
	0	FOLR2+ AQP1+ Mφ	CCR2					0	Cd163+ Lyve1+ Mφ																											0	FOLR2+ AQP1+ Mφ	CCR2	PsA						0	CD14 Mo	CD14.1
	1.6489	S100A12+ Mo	CCR2					0	Mo																											0	FOLR2+ AQP1+ Mφ	CCR2	PsA						0.629539	CD16 Mo	CD14.1
	0	FOLR2+ AQP1+ Mφ	CCR2					0	DC																											0	SPP1+ CXCL10+ Mφ	CCR2	PsA						1.16061	CD14 Mo	CD14.1
	0	FOLR2+ AQP1+ Mφ	CCR2					0	Aqp1+ Mφ																											2.3067	CD2+ CCR2+ Pc	CCR2	PsA						0.629539	CD14 Mo	CD14.1
	1.56116	SPP1+ CXCL10+ Mφ	CCR2					0.0706667	Aqp1+ Mφ																											0	CD2+ CCR2+ Pc	CCR2	PsA						0	CD14 Mo	CD14.1
	0	FOLR2+ AQP1+ Mφ	CCR2					0	Cd163+ Lyve1+ Mφ																											0	SPP1+ CXCL10+ Mφ	CCR2	PsA						0	CD14 Mo	CD14.1
	1.49144	CD2+ CCR2+ Pc	CCR2					0.0676667	Aqp1+ Mφ																											0	FOLR2+ AQP1+ Mφ	CCR2	PsA						0.363513	CD14 Mo	CD14.1
	1.82345	CD2+ CCR2+ Pc	CCR2					0.0731111	Aqp1+ Mφ																											0	FOLR2+ AQP1+ Mφ	CCR2	PsA						1.2893	CD14 Mo	CD14.1
	0	FOLR2high LYVE1+ Mφ	CCR2					0.0234444	Lining Mφ																											0	FOLR2high LYVE1+ Mφ	CCR2	PsA						0	CD14 Mo	CD14.1
	0	FOLR2+ AQP1+ Mφ	CCR2					0	Mo																											0	FOLR2high LYVE1+ Mφ	CCR2	PsA						0	CD14 Mo	CD14.1
	0.520698	FOLR2high LYVE1+ Mφ	CCR2					0	H2+ Mφ																											0	FOLR2+ AQP1+ Mφ	CCR2	PsA						0	pDC	CD14.1
	0	FOLR2+ AQP1+ Mφ	CCR2					0	Hmox1+ Mφ																											0	SPP1+ CXCL10+ Mφ	CCR2	PsA						0	CD14 Mo	CD14.1
	0.990941	FOLR2high LYVE1+ Mφ	CCR2					0	Cd163+ Lyve1+ Mφ																											1.88968	FOLR2high LYVE1+ Mφ	CCR2	PsA						0.363513	CD14 Mo	CD14.1
	0	SPP1+ CXCL10+ Mφ	CCR2					0	Hmox1+ Mφ																											1.60657	FOLR2high LYVE1+ Mφ	CCR2	PsA						0	CD14 Mo	CD14.1
	0	CLEC9A+ DC1	CCR2					0	Lining Mφ																											0	FOLR2+ AQP1+ Mφ	CCR2	PsA						0	CD14 Mo	CD14.1
	0	FOLR2+ AQP1+ Mφ	CCR2					0	Hmox1+ Mφ																											1.80639	SPP1+ CXCL10+ Mφ	CCR2	PsA						0	CD14 Mo	CD14.1
	1.67083	SPP1+ CXCL10+ Mφ Mφ	CCR2					0	Aqp1+ Mφ																											0	SPP1+ CXCL10+ Mφ	CCR2	PsA						1.50563	CD14 Mo	CD14.1
	1.18548	FOLR2high LYVE1+ Mφ	CCR2					0	Aqp1+ Mφ																											0	FOLR2+ AQP1+ Mφ	CCR2	PsA						0.629539	CD14 Mo	CD14.1
	0.8912	CD2+ CCR2+ Pc	CCR2					0.119259	H2+ DC																											2.43667	CD2+ CCR2+ Pc	CCR2	PsA						0.363513	CD16 Mo	CD14.1
	0	SPP1+ CXCL10+ Mφ	CCR2					0	Hmox1+ Mφ																											0	FOLR2high LYVE1+ Mφ	CCR2	PsA						0.363513	CD16 Mo	CD14.1
	0.520747	FOLR2+ AQP1+ Mφ	CCR2					0	Aqp1+ Mφ																											0	FOLR2+ AQP1+ Mφ	CCR2	PsA						0	CD14 Mo	CD14.1
	0	SPP1+ CXCL10+ Mφ	CCR2					0	Cd163+ Lyve1+ Mφ																											1.74491	FOLR2high LYVE1+ Mφ	CCR2	PsA						0	pDC	CD14.1
	0	FOLR2high LYVE1+ Mφ	CCR2					0.207852	H2+ Mφ																											1.77342	FOLR2+ AQP1+ Mφ	CCR2	PsA						0.363513	pDC	CD14.1
	0	FOLR2high LYVE1+ Mφ	CCR2					0	Cd163+ Lyve1+ Mφ																											0	FOLR2+ AQP1+ Mφ	CCR2	PsA						1.16061	CD14 Mo	CD14.1
	1.12641	SPP1+ CXCL10+ Mφ	CCR2					0	Mo																											0	FOLR2+ AQP1+ Mφ	CCR2	PsA						0.363513	CD14 Mo	CD14.1
	0	FOLR2high LYVE1+ Mφ	CCR2					0	Aqp1+ Mφ																											0	FOLR2+ AQP1+ Mφ	CCR2	PsA						0	CD14 Mo	CD14.1
	0	FOLR2+ AQP1+ Mφ	CCR2					0.0237778	Hmox1+ Mφ																											0	FOLR2+ AQP1+ Mφ	CCR2	PsA						0	CD14 Mo	CD14.1
	0	FOLR2+ AQP1+ Mφ	CCR2					0.00566667	Aqp1+ Mφ																											0	FOLR2+ AQP1+ Mφ	CCR2	PsA						1.16061	CD14 Mo	CD14.1
	0	FOLR2high LYVE1+ Mφ	CCR2					0	Aqp1+ Mφ																											0	FOLR2+ AQP1+ Mφ	CCR2	PsA						0	CD16 Mo	CD14.1
	0	SPP1+ CXCL10+ Mφ	CCR2					0	Mo																											0	FOLR2+ AQP1+ Mφ	CCR2	PsA						0.629539	CD14 Mo	CD14.1
	0	FOLR2high LYVE1+ Mφ	CCR2					0	Hmox1+ Mφ																											1.96666	FOLR2+ AQP1+ Mφ	CCR2	PsA						1.68338	CD14 Mo	CD14.1
	0	FOLR2+ AQP1+ Mφ	CCR2					0	H2+ Mφ																											2.19234	CD2+ CCR2+ Pc	CCR2	PsA						0.839461	CD14 Mo	CD14.1
	0	FOLR2high LYVE1+ Mφ	CCR2					0	H2+ DC																											2.58008	FOLR2high LYVE1+ Mφ	CCR2	PsA						0.839461	CD14 Mo	CD14.1
	0.627162	FOLR2+ AQP1+ Mφ	CCR2					0	H2+ Mφ																											2.55287	CD2+ CCR2+ Pc	CCR2	PsA						0	CD14 Mo	CD14.1
	0	SPP1+ CXCL10+ Mφ	CCR2					0	Aqp1+ Mφ																											1.89578	S100A12+ Mo	CCR2	PsA						1.01287	CD16 Mo	CD14.1
	0	FOLR2+ AQP1+ Mφ	CCR2					0	Mo																											1.80853	FOLR2high LYVE1+ Mφ	CCR2	PsA						0	CD16 Mo	CD14.1
	0	FOLR2+ AQP1+ Mφ	CCR2					0	Lining Mφ																											0	FOLR2+ AQP1+ Mφ	CCR2	PsA						0.363513	CD14 Mo	CD14.1
	0	FOLR2high LYVE1+ Mφ	CCR2					0	Mo																											0	FOLR2high LYVE1+ Mφ	CCR2	PsA						0.839461	CD14 Mo	CD14.1
	0	FOLR2+ AQP1+ Mφ	CCR2					0.00918519	Lining Mφ																											0	SPP1+ CXCL10+ Mφ	CCR2	PsA						0	pDC	CD14.1
	0	FOLR2+ AQP1+ Mφ	CCR2					0.00944444	Aqp1+ Mφ																											2.53524	S100A12+ Mo	CCR2	PsA						0	CD16 Mo	CD14.1
	0.862672	S100A12+ Mo	CCR2					0	DC																											0	FOLR2+ AQP1+ Mφ	CCR2	PsA						1.2893	CD14 Mo	CD14.1
	0	FOLR2+ AQP1+ Mφ	CCR2					0	Cd163+ Lyve1+ Mφ																											1.56737	FOLR2+ AQP1+ Mφ	CCR2	PsA						0.363513	CD14 Mo	CD14.1
	0	FOLR2+ AQP1+ Mφ	CCR2					0	Mo																											2.11009	CD2+ CCR2+ Pc	CCR2	PsA						0	CD14 Mo	CD14.1
	0	FOLR2high LYVE1+ Mφ	CCR2					0.154296	Hmox1+ Mφ																											0	FOLR2+ AQP1+ Mφ	CCR2	PsA						1.2893	CD14 Mo	CD14.1
	0.561012	SPP1+ CXCL10+ Mφ Mφ	CCR2					0	Lining Mφ																											0	SPP1+ CXCL10+ Mφ	CCR2	PsA						0	CD14 Mo	CD14.1
	0	FOLR2+ AQP1+ Mφ	CCR2					0	Aqp1+ Mφ																											1.9998	SPP1+ CXCL10+ Mφ	CCR2	PsA						0	CD14 Mo	CD14.1
	0.730561	FOLR2high LYVE1+ Mφ	CCR2					0.0246296	H2+ Mφ																											0	FOLR2+ AQP1+ Mφ	CCR2	PsA						0.363513	CD16 Mo	CD14.1
	0	FOLR2+ AQP1+ Mφ	CCR2					0	Aqp1+ Mφ																											2.01906	FOLR2+ AQP1+ Mφ	CCR2	PsA						1.01287	CD14 Mo	CD14.1
	0	FOLR2+ AQP1+ Mφ	CCR2					0	Mo																											0	FOLR2+ AQP1+ Mφ	CCR2	PsA						0	CD2+ CCR2+ Pc	CD14.1
	0	FOLR2+ AQP1+ Mφ	CCR2					0	Mo																											1.60911	FOLR2high LYVE1+ Mφ	CCR2	PsA						0.363513	cDC2	CD14.1
	0	SPP1+ CXCL10+ Mφ	CCR2					0	Lining Mφ																											1.60945	FOLR2+ AQP1+ Mφ	CCR2	PsA						0.363513	CD14 Mo	CD14.1
	0.943679	CD2+ CCR2+ Pc	CCR2					0.0455926	Hmox1+ Mφ																											1.73899	SPP1+ CXCL10+ Mφ	CCR2	PsA						1.50563	CD14 Mo	CD14.1
	0	CD2+ CCR2+ Pc	CCR2					0	Cd163+ Lyve1+ Mφ																											0	SPP1+ CXCL10+ Mφ	CCR2	PsA						0	cDC2	CD14.1
	0	FOLR2+ AQP1+ Mφ	CCR2					0	Cd163+ Lyve1+ Mφ																											2.07439	S100A12+ Mo	CCR2	PsA						1.01287	CD14 Mo	CD14.1
	0	FOLR2+ AQP1+ Mφ	CCR2					0	H2+ Mφ																											1.81006	FOLR2high LYVE1+ Mφ	CCR2	PsA						0.363513	CD14 Mo	CD14.1
	0	FOLR2+ AQP1+ Mφ	CCR2					0	Mo																											0	SPP1+ CXCL10+ Mφ	CCR2	PsA						1.2893	CD14 Mo	CD14.1
	0	FOLR2high LYVE1+ Mφ	CCR2					0	Aqp1+ Mφ																											1.96687	CD2+ CCR2+ Pc	CCR2	PsA						0.363513	CD14 Mo	CD14.1
	0	FOLR2high LYVE1+ Mφ	CCR2					0	Mo																											0	FOLR2+ AQP1+ Mφ	CCR2	PsA						0.629539	CD14 Mo	CD14.1
	0	CLEC9A+ DC1	CCR2					0	H2+ Mφ																											0	FOLR2high LYVE1+ Mφ	CCR2	PsA						0	CD16 Mo	CD14.1
	0	FOLR2+ AQP1+ Mφ	CCR2					0	Aqp1+ Mφ																											2.26433	CD2+ CCR2+ Pc	CCR2	PsA						0	cDC2	CD14.1
	0	SPP1+ CXCL10+ Mφ	CCR2					0	Mo																											2.23003	CD2+ CCR2+ Pc	CCR2	PsA						0	CD14 Mo	CD14.1
	0	FOLR2high LYVE1+ Mφ	CCR2					0	Hmox1+ Mφ																											0	SPP1+ CXCL10+ Mφ	CCR2	PsA						0.839461	cDC2	CD14.1
	0	FOLR2high LYVE1+ Mφ	CCR2					0.00633333	Cd163+ Lyve1+ Mφ																											0	FOLR2+ AQP1+ Mφ	CCR2	PsA						0.839461	CD14 Mo	CD14.1
	0	FOLR2+ AQP1+ Mφ	CCR2					0.0758148	Lining Mφ																											0	FOLR2high LYVE1+ Mφ	CCR2	PsA						1.01287	CD14 Mo	CD14.1
	0	SPP1+ CXCL10+ Mφ	CCR2					0	Aqp1+ Mφ																											0	FOLR2+ AQP1+ Mφ	CCR2	PsA						1.01287	CD14 Mo	CD14.1
	0.833875	Proliferating	CCR2					0	Hmox1+ Mφ																											2.42768	FOLR2high LYVE1+ Mφ	CCR2	PsA						1.01287	CD14 Mo	CD14.1
	0	SPP1+ CXCL10+ Mφ Mφ	CCR2					0.00651852	Lining Mφ																											1.90523	SPP1+ CXCL10+ Mφ	CCR2	PsA						1.2893	CD14 Mo	CD14.1
	0	FOLR2+ AQP1+ Mφ	CCR2					0.0468148	Hmox1+ Mφ																											0	FOLR2high LYVE1+ Mφ	CCR2	PsA						1.68338	CD14 Mo	CD14.1
	1.19454	FOLR2high LYVE1+ Mφ	CCR2					0	Aqp1+ Mφ																											0	FOLR2high LYVE1+ Mφ	CCR2	PsA						0	CD14 Mo	CD14.1
	0	FOLR2high LYVE1+ Mφ	CCR2					0.0383704	Aqp1+ Mφ																											0	FOLR2+ AQP1+ Mφ	CCR2	PsA						0	pDC	CD14.1
	0	FOLR2+ AQP1+ Mφ	CCR2					0.0774815	Hmox1+ Mφ																											1.6189	FOLR2+ AQP1+ Mφ	CCR2	PsA						0.629539	CD2+ CCR2+ Pc	CD14.1
	0	FOLR2high LYVE1+ Mφ	CCR2					0	Lining Mφ																											1.82461	S100A12+ Mo	CCR2	PsA						0	CD14 Mo	CD14.1
	0	FOLR2+ AQP1+ Mφ	CCR2					0	Cd163+ Lyve1+ Mφ																											2.42823	CD2+ CCR2+ Pc	CCR2	PsA						0	CD16 Mo	CD14.1
	0	FOLR2+ AQP1+ Mφ	CCR2					0	Aqp1+ Mφ																											1.88363	FOLR2+ AQP1+ Mφ	CCR2	PsA						1.2893	CD14 Mo	CD14.1
	0	FOLR2+ AQP1+ Mφ	CCR2					0	Mo																											2.1804	CD2+ CCR2+ Pc	CCR2	PsA						0	CD14 Mo	CD14.1
	0	FOLR2+ AQP1+ Mφ	CCR2					0.0199259	Hmox1+ Mφ																											2.28615	S100A12+ Mo	CCR2	PsA						0.363513	CD14 Mo	CD14.1
	0	FOLR2+ AQP1+ Mφ	CCR2					0	Lining Mφ																											0	FOLR2+ AQP1+ Mφ	CCR2	PsA						0	CD16 Mo	CD14.1
	0	FOLR2+ AQP1+ Mφ	CCR2					0.160296	Lining Mφ																											1.62986	S100A12+ Mo	CCR2	PsA						0.839461	CD14 Mo	CD14.1
	0	FOLR2+ AQP1+ Mφ	CCR2					0	Lining Mφ																											0	SPP1+ CXCL10+ Mφ	CCR2	PsA						0.839461	CD14 Mo	CD14.1
	0	FOLR2+ AQP1+ Mφ	CCR2					0	Mo																											0	FOLR2high LYVE1+ Mφ	CCR2	PsA						0.629539	CD14 Mo	CD14.1
	0.725837	FOLR2+ AQP1+ Mφ	CCR2					0	Hmox1+ Mφ																											0	FOLR2+ AQP1+ Mφ	CCR2	PsA						0	CD14 Mo	CD14.1
	0.947259	CD1C+ DC	CCR2					0	Cd163+ Lyve1+ Mφ																											1.65631	SPP1+ CXCL10+ Mφ	CCR2	PsA						0	CD16 Mo	CD14.1
	0	Doublets	CCR2					0.016037	Cd163+ Lyve1+ Mφ																											2.05987	SPP1+ CXCL10+ Mφ	CCR2	PsA						0.839461	CD16 Mo	CD14.1
	1.20957	FOLR2high LYVE1+ Mφ	CCR2					0	Aqp1+ Mφ																											1.64717	FOLR2high LYVE1+ Mφ	CCR2	PsA						0.629539	CD14 Mo	CD14.1
	1.52343	SPP1+ CXCL10+ Mφ	CCR2					0	Lining Mφ																											0	FOLR2+ AQP1+ Mφ	CCR2	PsA						0.839461	CD2+ CCR2+ Pc	CD14.1
	1.28894	S100A12+ Mo	CCR2					0	Aqp1+ Mφ																											0	FOLR2+ AQP1+ Mφ	CCR2	PsA						0	CD16 Mo	CD14.1
	0	FOLR2high LYVE1+ Mφ	CCR2					0	Hmox1+ Mφ																											0	FOLR2+ AQP1+ Mφ	CCR2	PsA						0	CD14 Mo	CD14.1
	0	FOLR2+ AQP1+ Mφ	CCR2					0	Mo																											1.55026	SPP1+ CXCL10+ Mφ	CCR2	PsA						0	CD14 Mo	CD14.1
	0	FOLR2high LYVE1+ Mφ	CCR2					0.184667	H2+ Mφ																											0	FOLR2+ AQP1+ Mφ	CCR2	PsA						0.363513	CD14 Mo	CD14.1
	1.10794	CD1C+ DC	CCR2					0.00625926	Aqp1+ Mφ																											0	FOLR2+ AQP1+ Mφ	CCR2	PsA						1.2893	CD14 Mo	CD14.1
	0	SPP1+ CXCL10+ Mφ	CCR2					0	Mo																											1.54471	FOLR2high LYVE1+ Mφ	CCR2	PsA						0	pDC	CD14.1
	1.12483	S100A12+ Mo	CCR2					0	H2+ DC																											0	FOLR2+ AQP1+ Mφ	CCR2	PsA						0.839461	CD2+ CCR2+ Pc	CD14.1
	0	FOLR2+ AQP1+ Mφ	CCR2					0.108	Aqp1+ Mφ																											2.4636	SPP1+ CXCL10+ Mφ	CCR2	PsA						0	CD2+ CCR2+ Pc	CD14.1
	0	FOLR2+ AQP1+ Mφ	CCR2					0	Lining Mφ																											0	FOLR2high LYVE1+ Mφ	CCR2	PsA						1.68338	CD14 Mo	CD14.1
	1.46164	CD2+ CCR2+ Pc	CCR2					0.0747407	CD2+ H2+ Pc																											2.09069	SPP1+ CXCL10+ Mφ	CCR2	PsA						0	CD14 Mo	CD14.1
	0	FOLR2+ AQP1+ Mφ	CCR2					0.0248889	Hmox1+ Mφ																											1.57026	FOLR2+ AQP1+ Mφ	CCR2	PsA						0	CD14 Mo	CD14.1
	0	SPP1+ CXCL10+ Mφ	CCR2					0	Hmox1+ Mφ																											1.73804	FOLR2high LYVE1+ Mφ	CCR2	PsA						1.90194	CD16 Mo	CD14.1
	0	SPP1+ CXCL10+ Mφ Mφ	CCR2					0	Aqp1+ Mφ																											1.99674	SPP1+ CXCL10+ Mφ	CCR2	PsA						0.629539	CD14 Mo	CD14.1
	0	FOLR2+ AQP1+ Mφ	CCR2					0	Cd163+ Lyve1+ Mφ																											1.82683	FOLR2+ AQP1+ Mφ	CCR2	PsA						0	CD16 Mo	CD14.1
	0.443283	FOLR2+ AQP1+ Mφ	CCR2					0	Hmox1+ Mφ																											1.53125	FOLR2high LYVE1+ Mφ	CCR2	PsA						0	CD16 Mo	CD14.1
	1.20259	CD1C+ DC	CCR2					0	Cd163+ Lyve1+ Mφ																											1.79745	FOLR2high LYVE1+ Mφ	CCR2	PsA						0	pDC	CD14.1
	0	CCR7+ DC	CCR2					0.181481	CD2+ H2+ Pc																											0	FOLR2+ AQP1+ Mφ	CCR2	PsA						0	CD14 Mo	CD14.1
	0	FOLR2+ AQP1+ Mφ	CCR2					0	Aqp1+ Mφ																											2.46523	S100A12+ Mo	CCR2	PsA						0	CD14 Mo	CD14.1
	0	FOLR2high LYVE1+ Mφ	CCR2					0	Hmox1+ Mφ																											0	FOLR2high LYVE1+ Mφ	CCR2	PsA						0.363513	CD16 Mo	CD14.1
	0	FOLR2+ AQP1+ Mφ	CCR2					0	Hmox1+ Mφ																											2.09313	CD2+ CCR2+ Pc	CCR2	PsA						0	CD14 Mo	CD14.1
	0.83382	SPP1+ CXCL10+ Mφ Mφ	CCR2					0	Cd163+ Lyve1+ Mφ																											0	SPP1+ CXCL10+ Mφ	CCR2	PsA						1.59845	CD14 Mo	CD14.1
	0	FOLR2+ AQP1+ Mφ	CCR2					0	Cd163+ Lyve1+ Mφ																											0	FOLR2high LYVE1+ Mφ	CCR2	PsA						0.363513	CD14 Mo	CD14.1
	0.934352	S100A12+ Mo	CCR2					0.019037	CD2+ H2+ Pc																											2.03779	FOLR2high LYVE1+ Mφ	CCR2	PsA						0	CD14 Mo	CD14.1
	0	FOLR2high LYVE1+ Mφ	CCR2					0	Hmox1+ Mφ																											2.01017	FOLR2high LYVE1+ Mφ	CCR2	PsA						1.2893	CD2+ CCR2+ Pc	CD14.1
	0.806649	TRAF4+ pDC	CCR2					0.0133333	H2+ Mφ																											0	FOLR2+ AQP1+ Mφ	CCR2	PsA						0	CD14 Mo	CD14.1
	0	SPP1+ CXCL10+ Mφ	CCR2					0	Hmox1+ Mφ																											0	FOLR2+ AQP1+ Mφ	CCR2	PsA						0.629539	CD14 Mo	CD14.1
	0.97203	CD2+ CCR2+ Pc	CCR2					0	Mo																											0	FOLR2+ AQP1+ Mφ	CCR2	PsA						0	CD14 Mo	CD14.1
	0	FOLR2+ AQP1+ Mφ	CCR2					0	Lining Mφ																											0	FOLR2+ AQP1+ Mφ	CCR2	PsA						0	pDC	CD14.1
	0	FOLR2high LYVE1+ Mφ	CCR2					0.00781481	Cd163+ Lyve1+ Mφ																											2.23189	S100A12+ Mo	CCR2	PsA						0	cDC2	CD14.1
	1.00698	CD2+ CCR2+ Pc	CCR2					0	Hmox1+ Mφ																											1.62117	SPP1+ CXCL10+ Mφ	CCR2	PsA						1.4033	CD14 Mo	CD14.1
	1.0202	CD2+ CCR2+ Pc	CCR2					0	Aqp1+ Mφ																											1.93627	S100A12+ Mo	CCR2	PsA						0	CD14 Mo	CD14.1
	0	CLEC9A+ DC1	CCR2					0	Cd163+ Lyve1+ Mφ																											0	FOLR2+ AQP1+ Mφ	CCR2	PsA						0	CD14 Mo	CD14.1
	0	SPP1+ CXCL10+ Mφ	CCR2					0	Aqp1+ Mφ																											0	FOLR2high LYVE1+ Mφ	CCR2	PsA						0	CD14 Mo	CD14.1
	0	FOLR2+ AQP1+ Mφ	CCR2					0.0103704	Hmox1+ Mφ																											0	FOLR2+ AQP1+ Mφ	CCR2	PsA						0	CD14 Mo	CD14.1
	0	FOLR2high LYVE1+ Mφ	CCR2					0	Hmox1+ Mφ																											0	FOLR2high LYVE1+ Mφ	CCR2	PsA						0	CD14 Mo	CD14.1
	0	FOLR2+ AQP1+ Mφ	CCR2					0	Hmox1+ Mφ																											0	FOLR2+ AQP1+ Mφ	CCR2	PsA						0	CD14 Mo	CD14.1
	0.510349	FOLR2high LYVE1+ Mφ	CCR2					0	H2+ DC																											1.81467	CD2+ CCR2+ Pc	CCR2	PsA						0	CD14 Mo	CD14.1
	1.15266	SPP1+ CXCL10+ Mφ	CCR2					0.0214815	Lining Mφ																											0	FOLR2+ AQP1+ Mφ	CCR2	PsA						1.76166	CD2+ CCR2+ Pc	CD14.1
	0	FOLR2high LYVE1+ Mφ	CCR2					0	Cd163+ Lyve1+ Mφ																											0	FOLR2+ AQP1+ Mφ	CCR2	PsA						0	CD16 Mo	CD14.1
	0	FOLR2+ AQP1+ Mφ	CCR2					0.0174444	Lining Mφ																											1.81806	FOLR2high LYVE1+ Mφ	CCR2	PsA						0	CD14 Mo	CD14.1
	0	FOLR2+ AQP1+ Mφ	CCR2					0.0912222	Aqp1+ Mφ																											2.63777	SPP1+ CXCL10+ Mφ	CCR2	PsA						0	CD14 Mo	CD14.1
	0	FOLR2+ AQP1+ Mφ	CCR2					0	H2+ Mφ																											1.87131	FOLR2high LYVE1+ Mφ	CCR2	PsA						0	CD14 Mo	CD14.1
	0.704869	SPP1+ CXCL10+ Mφ	CCR2					0	Hmox1+ Mφ																											0	FOLR2+ AQP1+ Mφ	CCR2	PsA						0	CD14 Mo	CD14.1
	1.6028	CD2+ CCR2+ Pc	CCR2					0	Lining Mφ																											0	FOLR2+ AQP1+ Mφ	CCR2	PsA						0	CD14 Mo	CD14.1
	0	FOLR2+ AQP1+ Mφ	CCR2					0	Aqp1+ Mφ																											2.3785	SPP1+ CXCL10+ Mφ	CCR2	PsA						0.629539	CD14 Mo	CD14.1
	1.16362	CD2+ CCR2+ Pc	CCR2					0.0208889	Hmox1+ Mφ																											0	FOLR2+ AQP1+ Mφ	CCR2	PsA						0	cDC2	CD14.1
	1.32573	S100A12+ Mo	CCR2					0	Cd163+ Lyve1+ Mφ																											0	FOLR2+ AQP1+ Mφ	CCR2	PsA						0.363513	CD14 Mo	CD14.1
	0	FOLR2+ AQP1+ Mφ	CCR2					0	Cd163+ Lyve1+ Mφ																											0	SPP1+ CXCL10+ Mφ	CCR2	PsA						1.4033	CD14 Mo	CD14.1
	0	FOLR2+ AQP1+ Mφ	CCR2					0.0388519	Cd163+ Lyve1+ Mφ																											1.56975	FOLR2+ AQP1+ Mφ	CCR2	PsA						1.01287	CD2+ CCR2+ Pc	CD14.1
	0.487634	SPP1+ CXCL10+ Mφ Mφ	CCR2					0	Aqp1+ Mφ																											1.72689	SPP1+ CXCL10+ Mφ	CCR2	PsA						0	CD14 Mo	CD14.1
	0	FOLR2high LYVE1+ Mφ	CCR2					0	Cd163+ Lyve1+ Mφ																											0	SPP1+ CXCL10+ Mφ	CCR2	PsA						1.01287	CD14 Mo	CD14.1
	0	FOLR2+ AQP1+ Mφ	CCR2					0	Mo																											0	SPP1+ CXCL10+ Mφ	CCR2	PsA						0	cDC2	CD14.1
	0	SPP1+ CXCL10+ Mφ Mφ	CCR2					0	Lining Mφ																											1.59002	SPP1+ CXCL10+ Mφ	CCR2	PsA						1.76166	CD2+ CCR2+ Pc	CD14.1
	0.970579	FOLR2high LYVE1+ Mφ	CCR2					0	Hmox1+ Mφ																											2.30484	S100A12+ Mo	CCR2	PsA						0.363513	CD2+ CCR2+ Pc	CD14.1
	0.440677	FOLR2high LYVE1+ Mφ	CCR2					0	Mo																											0	FOLR2+ AQP1+ Mφ	CCR2	PsA						1.01287	CD14 Mo	CD14.1
	0	FOLR2+ AQP1+ Mφ	CCR2					0.107	H2+ DC																											0	FOLR2high LYVE1+ Mφ	CCR2	PsA						1.01287	CD14 Mo	CD14.1
	0	FOLR2+ AQP1+ Mφ	CCR2					0	Aqp1+ Mφ																											0	SPP1+ CXCL10+ Mφ	CCR2	PsA						1.01287	CD14 Mo	CD14.1
	0	FOLR2+ AQP1+ Mφ	CCR2					0	Lining Mφ																											1.90521	CD2+ CCR2+ Pc	CCR2	PsA						0.839461	CD14 Mo	CD14.1
	0.592825	SPP1+ CXCL10+ Mφ	CCR2					0	Cd163+ Lyve1+ Mφ																											0	FOLR2high LYVE1+ Mφ	CCR2	PsA						0.363513	CD2+ CCR2+ Pc	CD14.1
	0	FOLR2+ AQP1+ Mφ	CCR2					0.0422593	Aqp1+ Mφ																											2.19807	CD2+ CCR2+ Pc	CCR2	PsA						0.363513	CD14 Mo	CD14.1
	0	FOLR2+ AQP1+ Mφ	CCR2					0.0777407	H2+ Mφ																											0	FOLR2high LYVE1+ Mφ	CCR2	PsA						0.629539	CD14 Mo	CD14.1
	0	FOLR2high LYVE1+ Mφ	CCR2					0.110074	H2+ Mφ																											1.7251	FOLR2+ AQP1+ Mφ	CCR2	PsA						0	pDC	CD14.1
	0	FOLR2+ AQP1+ Mφ	CCR2					0	Mo																											1.68501	FOLR2+ AQP1+ Mφ	CCR2	PsA						1.2893	CD14 Mo	CD14.1
	1.26154	SPP1+ CXCL10+ Mφ	CCR2					0	Hmox1+ Mφ																											2.25971	S100A12+ Mo	CCR2	PsA						0.363513	CD14 Mo	CD14.1
	0	FOLR2high LYVE1+ Mφ	CCR2					0	Hmox1+ Mφ																											0	SPP1+ CXCL10+ Mφ	CCR2	PsA						0.363513	CD14 Mo	CD14.1
	0.584357	SPP1+ CXCL10+ Mφ	CCR2					0	Mo																											0	FOLR2+ AQP1+ Mφ	CCR2	PsA						0	CD14 Mo	CD14.1
	0.865305	FOLR2high LYVE1+ Mφ	CCR2					0.0341481	Aqp1+ Mφ																											1.71753	FOLR2+ AQP1+ Mφ	CCR2	PsA						0.839461	CD14 Mo	CD14.1
	0	FOLR2+ AQP1+ Mφ	CCR2					0	Lining Mφ																											0	SPP1+ CXCL10+ Mφ	CCR2	PsA						0.839461	CD14 Mo	CD14.1
	0	FOLR2high LYVE1+ Mφ	CCR2					0	H2+ DC																											0	FOLR2+ AQP1+ Mφ	CCR2	PsA						1.2893	CD14 Mo	CD14.1
	1.01129	SPP1+ CXCL10+ Mφ	CCR2					0	Lining Mφ																											1.57853	FOLR2+ AQP1+ Mφ	CCR2	PsA						0.363513	CD14 Mo	CD14.1
	0	FOLR2+ AQP1+ Mφ	CCR2					0.101	H2+ Mφ																											0	FOLR2high LYVE1+ Mφ	CCR2	PsA						0	CD2+ CCR2+ Pc	CD14.1
	0	CLEC9A+ DC1	CCR2					0.0205185	Lining Mφ																											2.06002	SPP1+ CXCL10+ Mφ	CCR2	PsA						0	CD14 Mo	CD14.1
	0	FOLR2high LYVE1+ Mφ	CCR2					0	Lining Mφ																											1.99115	FOLR2high LYVE1+ Mφ	CCR2	PsA						0	CD14 Mo	CD14.1
	0.585705	CD1C+ DC	CCR2					0.00762963	Aqp1+ Mφ																											2.20361	SPP1+ CXCL10+ Mφ	CCR2	PsA						0.629539	CD14 Mo	CD14.1
	0.655156	FOLR2high LYVE1+ Mφ	CCR2					0	Aqp1+ Mφ																											0	FOLR2+ AQP1+ Mφ	CCR2	PsA						0.839461	CD14 Mo	CD14.1
	0	FOLR2+ AQP1+ Mφ	CCR2					0	Aqp1+ Mφ																											1.58034	FOLR2+ AQP1+ Mφ	CCR2	PsA						0	CD14 Mo	CD14.1
	0	S100A12+ Mo	CCR2					0.178593	H2+ Mφ																											1.90724	CD2+ CCR2+ Pc	CCR2	PsA						1.01287	CD14 Mo	CD14.1
	0	FOLR2high LYVE1+ Mφ	CCR2					0.0685185	Hmox1+ Mφ																											1.54543	FOLR2+ AQP1+ Mφ	CCR2	PsA						1.16061	CD14 Mo	CD14.1
	0.616051	CD2+ CCR2+ Pc	CCR2					0.0738519	Cd163+ Lyve1+ Mφ																											0	FOLR2+ AQP1+ Mφ	CCR2	PsA						0	CD14 Mo	CD14.1
	0	SPP1+ CXCL10+ Mφ	CCR2					0	Lining Mφ																											0	FOLR2high LYVE1+ Mφ	CCR2	PsA						0.363513	CD14 Mo	CD14.1
	0	FOLR2high LYVE1+ Mφ	CCR2					0	Lining Mφ																											1.74333	SPP1+ CXCL10+ Mφ	CCR2	PsA						0	CD16 Mo	CD14.1
	0.476005	FOLR2high LYVE1+ Mφ	CCR2					0.00351852	H2+ DC																											0	FOLR2+ AQP1+ Mφ	CCR2	PsA						0	CD14 Mo	CD14.1
	0	FOLR2high LYVE1+ Mφ	CCR2					0	Cd163+ Lyve1+ Mφ																											0	FOLR2+ AQP1+ Mφ	CCR2	PsA						1.59845	CD14 Mo	CD14.1
	0	FOLR2+ AQP1+ Mφ	CCR2					0	Hmox1+ Mφ																											0	SPP1+ CXCL10+ Mφ	CCR2	PsA						1.50563	CD14 Mo	CD14.1
	0	FOLR2+ AQP1+ Mφ	CCR2					0.110333	Hmox1+ Mφ																											0	FOLR2high LYVE1+ Mφ	CCR2	PsA						0	cDC2	CD14.1
	0	FOLR2+ AQP1+ Mφ	CCR2					0.10537	H2+ DC																											0	SPP1+ CXCL10+ Mφ	CCR2	PsA						0.363513	CD14 Mo	CD14.1
	0	FOLR2+ AQP1+ Mφ	CCR2					0	Cd163+ Lyve1+ Mφ																											1.82452	SPP1+ CXCL10+ Mφ	CCR2	PsA						0.839461	CD14 Mo	CD14.1
	0	CLEC9A+ DC1	CCR2					0	Aqp1+ Mφ																											0	FOLR2+ AQP1+ Mφ	CCR2	PsA						0.629539	CD14 Mo	CD14.1
	0.528067	S100A12+ Mo	CCR2					0	Aqp1+ Mφ																											2.36667	CD2+ CCR2+ Pc	CCR2	PsA						0.839461	CD14 Mo	CD14.1
	0.676269	FOLR2high LYVE1+ Mφ	CCR2					0.0492593	CD2+ H2+ Pc																											2.15366	FOLR2high LYVE1+ Mφ	CCR2	PsA						1.4033	CD2+ CCR2+ Pc	CD14.1
	0.966153	S100A12+ Mo	CCR2					0.0135556	Lining Mφ																											0	FOLR2+ AQP1+ Mφ	CCR2	PsA						1.01287	CD14 Mo	CD14.1
	0	CCR7+ DC	CCR2					0	Lining Mφ																											0	FOLR2high LYVE1+ Mφ	CCR2	PsA						0.629539	CD14 Mo	CD14.1
	0	SPP1+ CXCL10+ Mφ	CCR2					0	Lining Mφ																											1.98144	FOLR2+ AQP1+ Mφ	CCR2	PsA						1.01287	CD14 Mo	CD14.1
	0	FOLR2high LYVE1+ Mφ	CCR2					0	Lining Mφ																											0	SPP1+ CXCL10+ Mφ	CCR2	PsA						0.363513	CD14 Mo	CD14.1
	0	FOLR2+ AQP1+ Mφ	CCR2					0.250074	CD2+ H2+ Pc																											2.5779	S100A12+ Mo	CCR2	PsA						0.363513	CD14 Mo	CD14.1
	0	FOLR2high LYVE1+ Mφ	CCR2					0	Cd163+ Lyve1+ Mφ																											1.8931	FOLR2high LYVE1+ Mφ	CCR2	PsA						0	CD16 Mo	CD14.1
	0	FOLR2+ AQP1+ Mφ	CCR2					0.0994444	Cd163+ Lyve1+ Mφ																											1.54804	FOLR2+ AQP1+ Mφ	CCR2	PsA						1.2893	CD14 Mo	CD14.1
	0.850703	SPP1+ CXCL10+ Mφ	CCR2					0	Lining Mφ																											0	FOLR2+ AQP1+ Mφ	CCR2	PsA						0	pDC	CD14.1
	0	FOLR2+ AQP1+ Mφ	CCR2					0.138593	Cd163+ Lyve1+ Mφ																											0	FOLR2+ AQP1+ Mφ	CCR2	PsA						1.2893	CD2+ CCR2+ Pc	CD14.1
	0	FOLR2+ AQP1+ Mφ	CCR2					0.0419259	Aqp1+ Mφ																											0	SPP1+ CXCL10+ Mφ	CCR2	PsA						0.629539	CD14 Mo	CD14.1
	0	FOLR2+ AQP1+ Mφ	CCR2					0	Cd163+ Lyve1+ Mφ																											0	FOLR2high LYVE1+ Mφ	CCR2	PsA						1.59845	CD14 Mo	CD14.1
	0.786552	Proliferating	CCR2					0	H2+ DC																											1.91926	FOLR2high LYVE1+ Mφ	CCR2	PsA						0	CD14 Mo	CD14.1
	0	FOLR2high LYVE1+ Mφ	CCR2					0	Mo																											0	SPP1+ CXCL10+ Mφ	CCR2	PsA						0	CD14 Mo	CD14.1
	1.69187	SPP1+ CXCL10+ Mφ	CCR2					0.10837	Aqp1+ Mφ																											0	FOLR2+ AQP1+ Mφ	CCR2	PsA						0	CD14 Mo	CD14.1
	0	FOLR2high LYVE1+ Mφ	CCR2					0.0743704	Aqp1+ Mφ																											0	CD2+ CCR2+ Pc	CCR2	PsA						0.363513	CD14 Mo	CD14.1
	0	FOLR2+ AQP1+ Mφ	CCR2					0	Mo																											2.26111	S100A12+ Mo	CCR2	PsA						0	CD14 Mo	CD14.1
	0	Proliferating	CCR2					0	Cd163+ Lyve1+ Mφ																											0	FOLR2high LYVE1+ Mφ	CCR2	PsA						0.629539	CD14 Mo	CD14.1
	0	FOLR2+ AQP1+ Mφ	CCR2					0.114963	Hmox1+ Mφ																											2.09175	FOLR2high LYVE1+ Mφ	CCR2	PsA						0.363513	CD14 Mo	CD14.1
	1.85247	SPP1+ CXCL10+ Mφ	CCR2					0	Mo																											0	FOLR2high LYVE1+ Mφ	CCR2	PsA						1.50563	CD2+ CCR2+ Pc	CD14.1
	0	FOLR2+ AQP1+ Mφ	CCR2					0	Hmox1+ Mφ																											0	FOLR2+ AQP1+ Mφ	CCR2	PsA						0.363513	CD14 Mo	CD14.1
	0.44744	Proliferating	CCR2					0.0289259	Hmox1+ Mφ																											0	SPP1+ CXCL10+ Mφ	CCR2	PsA						0	CD14 Mo	CD14.1
	0	FOLR2+ AQP1+ Mφ	CCR2					0	H2+ Mφ																											1.63318	SPP1+ CXCL10+ Mφ	CCR2	PsA						0.363513	CD14 Mo	CD14.1
	0	SPP1+ CXCL10+ Mφ	CCR2					0	Aqp1+ Mφ																											2.28406	S100A12+ Mo	CCR2	PsA						0.629539	CD14 Mo	CD14.1
	0	FOLR2+ AQP1+ Mφ	CCR2					0.0502593	Aqp1+ Mφ																											0	FOLR2+ AQP1+ Mφ	CCR2	PsA						0	CD16 Mo	CD14.1
	0	SPP1+ CXCL10+ Mφ	CCR2					0	Lining Mφ																											1.55476	FOLR2+ AQP1+ Mφ	CCR2	PsA						0	CD14 Mo	CD14.1
	0	SPP1+ CXCL10+ Mφ	CCR2					0	Hmox1+ Mφ																											2.74366	CD2+ CCR2+ Pc	CCR2	PsA						1.16061	CD14 Mo	CD14.1
	0	SPP1+ CXCL10+ Mφ	CCR2					0	Aqp1+ Mφ																											0	FOLR2high LYVE1+ Mφ	CCR2	PsA						0.839461	CD14 Mo	CD14.1
	0.951651	SPP1+ CXCL10+ Mφ	CCR2					0	Aqp1+ Mφ																											2.58025	CD2+ CCR2+ Pc	CCR2	PsA						0.839461	CD2+ CCR2+ Pc	CD14.1
	1.02326	CD1C+ DC	CCR2					0.107185	Hmox1+ Mφ																											1.76323	SPP1+ CXCL10+ Mφ	CCR2	PsA						0	CD16 Mo	CD14.1
	0.893181	S100A12+ Mo	CCR2					0	Cd163+ Lyve1+ Mφ																											1.88294	FOLR2high LYVE1+ Mφ	CCR2	PsA						0.839461	CD14 Mo	CD14.1
	0	FOLR2+ AQP1+ Mφ	CCR2					0.123222	H2+ Mφ																											2.27671	CD2+ CCR2+ Pc	CCR2	PsA						0	CD16 Mo	CD14.1
	0	FOLR2high LYVE1+ Mφ	CCR2					0	Cd163+ Lyve1+ Mφ																											0	SPP1+ CXCL10+ Mφ	CCR2	PsA						0	CD14 Mo	CD14.1
	0	FOLR2+ AQP1+ Mφ	CCR2					0.0298519	H2+ DC																											1.82567	SPP1+ CXCL10+ Mφ	CCR2	PsA						0	CD2+ CCR2+ Pc	CD14.1
	1.36233	FOLR2+ AQP1+ Mφ	CCR2					0	Aqp1+ Mφ																											0	FOLR2+ AQP1+ Mφ	CCR2	PsA						0	CD14 Mo	CD14.1
	0	FOLR2high LYVE1+ Mφ	CCR2					0	Lining Mφ																											0	FOLR2+ AQP1+ Mφ	CCR2	PsA						0	CD14 Mo	CD14.1
	1.53248	CD2+ CCR2+ Pc	CCR2					0	Mo																											2.05452	FOLR2high LYVE1+ Mφ	CCR2	PsA						0	CD14 Mo	CD14.1
	0	FOLR2high LYVE1+ Mφ	CCR2					0.113259	Lining Mφ																											1.83182	FOLR2high LYVE1+ Mφ	CCR2	PsA						0	CD14 Mo	CD14.1
	0	FOLR2+ AQP1+ Mφ	CCR2					0.0230741	Cd163+ Lyve1+ Mφ																											0	FOLR2+ AQP1+ Mφ	CCR2	PsA						0	pDC	CD14.1
	0	FOLR2+ AQP1+ Mφ	CCR2					0	Lining Mφ																											1.9579	FOLR2high LYVE1+ Mφ	CCR2	PsA						0	CD2+ CCR2+ Pc	CD14.1
	0.664215	S100A12+ Mo	CCR2					0	Hmox1+ Mφ																											1.64912	FOLR2+ AQP1+ Mφ	CCR2	PsA						1.16061	CD14 Mo	CD14.1
	0	FOLR2high LYVE1+ Mφ	CCR2					0.0767037	Lining Mφ																											0	FOLR2high LYVE1+ Mφ	CCR2	PsA						0	CD14 Mo	CD14.1
	0	FOLR2+ AQP1+ Mφ	CCR2					0.00511111	Aqp1+ Mφ																											0	FOLR2+ AQP1+ Mφ	CCR2	PsA						0.839461	CD14 Mo	CD14.1
	0	FOLR2+ AQP1+ Mφ	CCR2					0.0124444	Hmox1+ Mφ																											1.92192	FOLR2+ AQP1+ Mφ	CCR2	PsA						0.363513	CD14 Mo	CD14.1
	0	SPP1+ CXCL10+ Mφ Mφ	CCR2					0	pDC																											1.72793	SPP1+ CXCL10+ Mφ	CCR2	PsA						0	CD14 Mo	CD14.1
	0	FOLR2+ AQP1+ Mφ	CCR2					0	Aqp1+ Mφ																											1.92216	SPP1+ CXCL10+ Mφ	CCR2	PsA						0	cDC2	CD14.1
	0	FOLR2+ AQP1+ Mφ	CCR2					0.110889	CD2+ H2+ Pc																											0	SPP1+ CXCL10+ Mφ	CCR2	PsA						0.629539	CD14 Mo	CD14.1
	0	CLEC9A+ DC1	CCR2					0.0456667	Hmox1+ Mφ																											0	FOLR2+ AQP1+ Mφ	CCR2	PsA						0.839461	CD14 Mo	CD14.1
	0	FOLR2high LYVE1+ Mφ	CCR2					0.00533333	Cd163+ Lyve1+ Mφ																											1.72951	SPP1+ CXCL10+ Mφ	CCR2	PsA						0	CD2+ CCR2+ Pc	CD14.1
	0.830985	SPP1+ CXCL10+ Mφ	CCR2					0	Cd163+ Lyve1+ Mφ																											1.72962	FOLR2high LYVE1+ Mφ	CCR2	PsA						0.363513	CD16 Mo	CD14.1
	0.95937	FOLR2high LYVE1+ Mφ	CCR2					0.077	Hmox1+ Mφ																											0	FOLR2+ AQP1+ Mφ	CCR2	PsA						0.363513	CD14 Mo	CD14.1
	1.26592	SPP1+ CXCL10+ Mφ	CCR2					0.165185	Cd163+ Lyve1+ Mφ																											1.65888	S100A12+ Mo	CCR2	PsA						0	CD14 Mo	CD14.1
	0	FOLR2+ AQP1+ Mφ	CCR2					0	Hmox1+ Mφ																											1.73514	CD2+ CCR2+ Pc	CCR2	PsA						0.629539	CD14 Mo	CD14.1
	0	FOLR2+ AQP1+ Mφ	CCR2					0	Hmox1+ Mφ																											0	SPP1+ CXCL10+ Mφ	CCR2	PsA						0.363513	CD14 Mo	CD14.1
	0.653973	CD2+ CCR2+ Pc	CCR2					0.107444	H2+ Mφ																											0	SPP1+ CXCL10+ Mφ	CCR2	PsA						0	CD16 Mo	CD14.1
	0	FOLR2+ AQP1+ Mφ	CCR2					0	Mo																											1.5626	FOLR2+ AQP1+ Mφ	CCR2	PsA						0.363513	CD14 Mo	CD14.1
	0	FOLR2+ AQP1+ Mφ	CCR2					0.0985926	CD2+ H2+ Pc																											0	SPP1+ CXCL10+ Mφ	CCR2	PsA						0	CD16 Mo	CD14.1
	0	FOLR2high LYVE1+ Mφ	CCR2					0	Lining Mφ																											2.11028	S100A12+ Mo	CCR2	PsA						0.363513	CD14 Mo	CD14.1
	0.507052	SPP1+ CXCL10+ Mφ	CCR2					0	Cd163+ Lyve1+ Mφ																											2.23113	CD2+ CCR2+ Pc	CCR2	PsA						0.363513	CD14 Mo	CD14.1
	0	FOLR2+ AQP1+ Mφ	CCR2					0	Cd163+ Lyve1+ Mφ																											0	SPP1+ CXCL10+ Mφ	CCR2	PsA						0.363513	CD14 Mo	CD14.1
	0	FOLR2+ AQP1+ Mφ	CCR2					0.0758148	Cd163+ Lyve1+ Mφ																											0	SPP1+ CXCL10+ Mφ	CCR2	PsA						1.50563	CD14 Mo	CD14.1
	0	FOLR2+ AQP1+ Mφ	CCR2					0	Mo																											0	FOLR2+ AQP1+ Mφ	CCR2	PsA						0.629539	CD14 Mo	CD14.1
	0	FOLR2high LYVE1+ Mφ	CCR2					0	Cd163+ Lyve1+ Mφ																											0	SPP1+ CXCL10+ Mφ	CCR2	PsA						0	CD16 Mo	CD14.1
	0	FOLR2+ AQP1+ Mφ	CCR2					0.0143704	Hmox1+ Mφ																											1.60726	FOLR2high LYVE1+ Mφ	CCR2	PsA						0.629539	CD14 Mo	CD14.1
	0	SPP1+ CXCL10+ Mφ	CCR2					0.0108148	Lining Mφ																											1.96849	CD2+ CCR2+ Pc	CCR2	PsA						0.363513	CD16 Mo	CD14.1
	0	FOLR2+ AQP1+ Mφ	CCR2					0.0760741	Hmox1+ Mφ																											0	SPP1+ CXCL10+ Mφ	CCR2	PsA						0	CD14 Mo	CD14.1
	1.44057	CD2+ CCR2+ Pc	CCR2					0.0815556	H2+ Mφ																											2.4127	CD2+ CCR2+ Pc	CCR2	PsA						0	CD16 Mo	CD14.1
	0.74789	FOLR2high LYVE1+ Mφ	CCR2					0.10363	H2+ Mφ																											0	FOLR2+ AQP1+ Mφ	CCR2	PsA						0	CD14 Mo	CD14.1
	0.927405	CD2+ CCR2+ Pc	CCR2					0	Hmox1+ Mφ																											1.78252	SPP1+ CXCL10+ Mφ	CCR2	PsA						0.629539	CD14 Mo	CD14.1
	0	FOLR2+ AQP1+ Mφ	CCR2					0.072	Hmox1+ Mφ																											2.24566	S100A12+ Mo	CCR2	PsA						1.16061	CD16 Mo	CD14.1
	0	FOLR2high LYVE1+ Mφ	CCR2					0	Cd163+ Lyve1+ Mφ																											1.78241	FOLR2high LYVE1+ Mφ	CCR2	PsA						0.839461	CD16 Mo	CD14.1
	0	FOLR2+ AQP1+ Mφ	CCR2					0	Lining Mφ																											1.73249	FOLR2high LYVE1+ Mφ	CCR2	PsA						0	CD2+ CCR2+ Pc	CD14.1
	0	FOLR2+ AQP1+ Mφ	CCR2					0	Mo																											1.65256	SPP1+ CXCL10+ Mφ	CCR2	PsA						0	cDC2	CD14.1
	1.19518	S100A12+ Mo	CCR2					0.10837	H2+ Mφ																											0	FOLR2+ AQP1+ Mφ	CCR2	PsA						1.01287	CD2+ CCR2+ Pc	CD14.1
	0	FOLR2high LYVE1+ Mφ	CCR2					0.0339259	Hmox1+ Mφ																											0	SPP1+ CXCL10+ Mφ	CCR2	PsA						0.629539	CD14 Mo	CD14.1
	0	FOLR2+ AQP1+ Mφ	CCR2					0.0178148	Hmox1+ Mφ																											1.9705	SPP1+ CXCL10+ Mφ	CCR2	PsA						1.50563	CD14 Mo	CD14.1
	0	FOLR2+ AQP1+ Mφ	CCR2					0	Aqp1+ Mφ																											0	FOLR2+ AQP1+ Mφ	CCR2	PsA						0.629539	CD14 Mo	CD14.1
	0	CD1C+ DC	CCR2					0	Mo																											0	SPP1+ CXCL10+ Mφ	CCR2	PsA						0	CD14 Mo	CD14.1
	0	FOLR2+ AQP1+ Mφ	CCR2					0.0188889	Lining Mφ																											1.64097	FOLR2high LYVE1+ Mφ	CCR2	PsA						1.2893	CD14 Mo	CD14.1
	0	SPP1+ CXCL10+ Mφ	CCR2					0	Lining Mφ																											2.1371	S100A12+ Mo	CCR2	PsA						0.363513	CD14 Mo	CD14.1
	0	FOLR2high LYVE1+ Mφ	CCR2					0	H2+ Mφ																											2.35041	S100A12+ Mo	CCR2	PsA						0.839461	CD14 Mo	CD14.1
	0.552902	FOLR2high LYVE1+ Mφ	CCR2					0	Mo																											1.55339	FOLR2+ AQP1+ Mφ	CCR2	PsA						0.629539	CD14 Mo	CD14.1
	0	FOLR2high LYVE1+ Mφ	CCR2					0.0168889	Aqp1+ Mφ																											0	FOLR2high LYVE1+ Mφ	CCR2	PsA						0	CD14 Mo	CD14.1
	0	FOLR2+ AQP1+ Mφ	CCR2					0	Lining Mφ																											0.812322	SPP1+ CXCL10+ Mφ	CCR2	PsA						0	CD14 Mo	CD14.1
	0	CD2+ CCR2+ Pc	CCR2					0.042037	Cd163+ Lyve1+ Mφ																											2.54445	SPP1+ CXCL10+ Mφ	CCR2	PsA						1.01287	CD14 Mo	CD14.1
	0.7661	S100A12+ Mo	CCR2					0.111963	CD2+ H2+ Pc																											0	FOLR2high LYVE1+ Mφ	CCR2	PsA						0	CD2+ CCR2+ Pc	CD14.1
	0	FOLR2high LYVE1+ Mφ	CCR2					0.0809259	H2+ Mφ																											0	FOLR2+ AQP1+ Mφ	CCR2	PsA						0.629539	CD14 Mo	CD14.1
	0.668063	FOLR2high LYVE1+ Mφ	CCR2					0	Mo																											0	FOLR2+ AQP1+ Mφ	CCR2	PsA						0	CD14 Mo	CD14.1
	0	FOLR2high LYVE1+ Mφ	CCR2					0.113778	Hmox1+ Mφ																											0	FOLR2high LYVE1+ Mφ	CCR2	PsA						0.839461	CD14 Mo	CD14.1
	0	FOLR2+ AQP1+ Mφ	CCR2					0.0365556	Lining Mφ																											0	FOLR2+ AQP1+ Mφ	CCR2	PsA						1.4033	CD14 Mo	CD14.1
	0	FOLR2+ AQP1+ Mφ	CCR2					0	Mo																											0	FOLR2+ AQP1+ Mφ	CCR2	PsA						0	CD14 Mo	CD14.1
	0.565017	SPP1+ CXCL10+ Mφ	CCR2					0.0778148	Lining Mφ																											1.55274	FOLR2high LYVE1+ Mφ	CCR2	PsA						0	CD2+ CCR2+ Pc	CD14.1
	1.99768	S100A12+ Mo	CCR2					0.0168519	Hmox1+ Mφ																											2.27749	CD2+ CCR2+ Pc	CCR2	PsA						0	CD14 Mo	CD14.1
	0	FOLR2+ AQP1+ Mφ	CCR2					0	Aqp1+ Mφ																											1.92004	SPP1+ CXCL10+ Mφ	CCR2	PsA						0	CD16 Mo	CD14.1
	0	FOLR2+ AQP1+ Mφ	CCR2					0	Lining Mφ																											1.86266	SPP1+ CXCL10+ Mφ	CCR2	PsA						0	CD14 Mo	CD14.1
	2.30861	CD2+ CCR2+ Pc	CCR2					0	Lining Mφ																											0	FOLR2high LYVE1+ Mφ	CCR2	PsA						0.363513	CD14 Mo	CD14.1
	0	FOLR2high LYVE1+ Mφ	CCR2					0	Lining Mφ																											0	FOLR2high LYVE1+ Mφ	CCR2	PsA						0.839461	CD14 Mo	CD14.1
	1.47623	CD2+ CCR2+ Pc	CCR2					0.0557778	Cd163+ Lyve1+ Mφ																											1.83829	CD2+ CCR2+ Pc	CCR2	PsA						0	CD14 Mo	CD14.1
	0	SPP1+ CXCL10+ Mφ	CCR2					0	Cd163+ Lyve1+ Mφ																											0	FOLR2high LYVE1+ Mφ	CCR2	PsA						0	CD14 Mo	CD14.1
	0	FOLR2high LYVE1+ Mφ	CCR2					0	Mo																											0	FOLR2+ AQP1+ Mφ	CCR2	PsA						0.839461	CD2+ CCR2+ Pc	CD14.1
	0.678254	CD2+ CCR2+ Pc	CCR2					0.0147037	Hmox1+ Mφ																											0	FOLR2+ AQP1+ Mφ	CCR2	PsA						0	CD14 Mo	CD14.1
	0	SPP1+ CXCL10+ Mφ	CCR2					0	Mo																											0	FOLR2high LYVE1+ Mφ	CCR2	PsA						0	CD14 Mo	CD14.1
	0.786944	SPP1+ CXCL10+ Mφ	CCR2					0	Lining Mφ																											0	FOLR2high LYVE1+ Mφ	CCR2	PsA						0	CD14 Mo	CD14.1
	0	FOLR2+ AQP1+ Mφ	CCR2					0	pDC																											1.58117	FOLR2+ AQP1+ Mφ	CCR2	PsA						0	CD16 Mo	CD14.1
	0	FOLR2+ AQP1+ Mφ	CCR2					0	Hmox1+ Mφ																											0	SPP1+ CXCL10+ Mφ	CCR2	PsA						0	CD14 Mo	CD14.1
	0.790649	FOLR2high LYVE1+ Mφ	CCR2					0	Hmox1+ Mφ																											0	FOLR2high LYVE1+ Mφ	CCR2	PsA						1.76166	CD2+ CCR2+ Pc	CD14.1
	1.17933	CD1C+ DC	CCR2					0	Lining Mφ																											1.56866	SPP1+ CXCL10+ Mφ	CCR2	PsA						0	CD14 Mo	CD14.1
	0	FOLR2high LYVE1+ Mφ	CCR2					0	Aqp1+ Mφ																											0	FOLR2high LYVE1+ Mφ	CCR2	PsA						0.839461	CD16 Mo	CD14.1
	0	FOLR2+ AQP1+ Mφ	CCR2					0	Lining Mφ																											1.65228	FOLR2high LYVE1+ Mφ	CCR2	PsA						1.83426	CD14 Mo	CD14.1
	0	FOLR2high LYVE1+ Mφ	CCR2					0.008	Hmox1+ Mφ																											2.33377	CD2+ CCR2+ Pc	CCR2	PsA						0.363513	CD14 Mo	CD14.1
	0	FOLR2+ AQP1+ Mφ	CCR2					0	Hmox1+ Mφ																											1.89556	S100A12+ Mo	CCR2	PsA						0	cDC2	CD14.1
	0	FOLR2high LYVE1+ Mφ	CCR2					0	Hmox1+ Mφ																											1.76049	FOLR2high LYVE1+ Mφ	CCR2	PsA						0.629539	CD14 Mo	CD14.1
	0	FOLR2+ AQP1+ Mφ	CCR2					0	Hmox1+ Mφ																											1.56407	FOLR2+ AQP1+ Mφ	CCR2	PsA						0.629539	CD14 Mo	CD14.1
	0.904176	FOLR2+ AQP1+ Mφ	CCR2					0.100407	Hmox1+ Mφ																											0	SPP1+ CXCL10+ Mφ	CCR2	PsA						1.4033	CD14 Mo	CD14.1
	0	SPP1+ CXCL10+ Mφ	CCR2					0	Hmox1+ Mφ																											1.61523	FOLR2+ AQP1+ Mφ	CCR2	PsA						0	CD2+ CCR2+ Pc	CD14.1
	0.908706	SPP1+ CXCL10+ Mφ	CCR2					0.0752963	Hmox1+ Mφ																											0	FOLR2high LYVE1+ Mφ	CCR2	PsA						1.16061	CD14 Mo	CD14.1
	0	SPP1+ CXCL10+ Mφ	CCR2					0	Cd163+ Lyve1+ Mφ																											0	FOLR2+ AQP1+ Mφ	CCR2	PsA						0.363513	CD16 Mo	CD14.1
	0	FOLR2+ AQP1+ Mφ	CCR2					0	Lining Mφ																											1.94066	SPP1+ CXCL10+ Mφ	CCR2	PsA						0	CD14 Mo	CD14.1
	0.63378	SPP1+ CXCL10+ Mφ Mφ	CCR2					0	Mo																											1.5945	SPP1+ CXCL10+ Mφ	CCR2	PsA						1.4033	CD14 Mo	CD14.1
	0	FOLR2high LYVE1+ Mφ	CCR2					0.109852	Aqp1+ Mφ																											2.22113	FOLR2high LYVE1+ Mφ	CCR2	PsA						0	CD14 Mo	CD14.1
	0	FOLR2+ AQP1+ Mφ	CCR2					0	Mo																											0	FOLR2high LYVE1+ Mφ	CCR2	PsA						2.13444	CD2+ CCR2+ Pc	CD14.1
	0.851334	CD1C+ DC	CCR2					0	Aqp1+ Mφ																											0	FOLR2+ AQP1+ Mφ	CCR2	PsA						1.01287	CD14 Mo	CD14.1
	0.976514	S100A12+ Mo	CCR2					0.111926	Hmox1+ Mφ																											0	FOLR2high LYVE1+ Mφ	CCR2	PsA						0	CD16 Mo	CD14.1
	0.578528	FOLR2high LYVE1+ Mφ	CCR2					0.0120741	Cd163+ Lyve1+ Mφ																											0	SPP1+ CXCL10+ Mφ	CCR2	PsA						0	CD16 Mo	CD14.1
	0	SPP1+ CXCL10+ Mφ	CCR2					0	Aqp1+ Mφ																											0	FOLR2+ AQP1+ Mφ	CCR2	PsA						1.96532	CD14 Mo	CD14.1
	0	SPP1+ CXCL10+ Mφ Mφ	CCR2					0	Lining Mφ																											0	SPP1+ CXCL10+ Mφ	CCR2	PsA						0	cDC2	CD14.1
	0	FOLR2+ AQP1+ Mφ	CCR2					0	Lining Mφ																											0	FOLR2high LYVE1+ Mφ	CCR2	PsA						0.839461	CD14 Mo	CD14.1
	0	FOLR2+ AQP1+ Mφ	CCR2					0.0197037	Lining Mφ																											0	FOLR2high LYVE1+ Mφ	CCR2	PsA						0.629539	CD14 Mo	CD14.1
	0.567599	S100A12+ Mo	CCR2					0	Mo																											1.90386	FOLR2high LYVE1+ Mφ	CCR2	PsA						0.363513	CD2+ CCR2+ Pc	CD14.1
	1.1038	CD2+ CCR2+ Pc	CCR2					0.0987407	Lining Mφ																											0	FOLR2+ AQP1+ Mφ	CCR2	PsA						1.01287	CD14 Mo	CD14.1
	0	SPP1+ CXCL10+ Mφ	CCR2					0	Hmox1+ Mφ																											0	FOLR2+ AQP1+ Mφ	CCR2	PsA						0	cDC2	CD14.1
	0	SPP1+ CXCL10+ Mφ	CCR2					0	Mo																											0	FOLR2+ AQP1+ Mφ	CCR2	PsA						0.629539	CD14 Mo	CD14.1
	0	FOLR2+ AQP1+ Mφ	CCR2					0.0296667	Hmox1+ Mφ																											0	FOLR2+ AQP1+ Mφ	CCR2	PsA						0.839461	CD14 Mo	CD14.1
	0	CD1C+ DC	CCR2					0	Lining Mφ																											1.69778	FOLR2+ AQP1+ Mφ	CCR2	PsA						0.363513	CD14 Mo	CD14.1
	0	SPP1+ CXCL10+ Mφ	CCR2					0.0868889	H2+ Mφ																											1.87629	FOLR2+ AQP1+ Mφ	CCR2	PsA						0	CD16 Mo	CD14.1
	0	FOLR2high LYVE1+ Mφ	CCR2					0	Mo																											0	SPP1+ CXCL10+ Mφ	CCR2	PsA						0	CD14 Mo	CD14.1
	1.27691	CD2+ CCR2+ Pc	CCR2					0	Mo																											0	FOLR2+ AQP1+ Mφ	CCR2	PsA						1.16061	CD14 Mo	CD14.1
	0	FOLR2+ AQP1+ Mφ	CCR2					0	Cd163+ Lyve1+ Mφ																											1.66527	FOLR2high LYVE1+ Mφ	CCR2	PsA						0.629539	CD14 Mo	CD14.1
	1.31677	SPP1+ CXCL10+ Mφ Mφ	CCR2					0.0844815	Lining Mφ																											0	SPP1+ CXCL10+ Mφ	CCR2	PsA						0.363513	CD14 Mo	CD14.1
	1.26529	CD2+ CCR2+ Pc	CCR2					0	Mo																											0	SPP1+ CXCL10+ Mφ	CCR2	PsA						0.629539	CD14 Mo	CD14.1
	0	FOLR2+ AQP1+ Mφ	CCR2					0	Mo																											2.32362	FOLR2high LYVE1+ Mφ	CCR2	PsA						0	CD2+ CCR2+ Pc	CD14.1
	0.923718	SPP1+ CXCL10+ Mφ	CCR2					0	Lining Mφ																											2.45024	CD2+ CCR2+ Pc	CCR2	PsA						0.363513	CD16 Mo	CD14.1
	0	CD1C+ DC	CCR2					0	Lining Mφ																											1.53283	FOLR2+ AQP1+ Mφ	CCR2	PsA						0.363513	CD14 Mo	CD14.1
	1.07618	S100A12+ Mo	CCR2					0	H2+ Mφ																											0	SPP1+ CXCL10+ Mφ	CCR2	PsA						0	CD14 Mo	CD14.1
	0	FOLR2high LYVE1+ Mφ	CCR2					0.104963	H2+ Mφ																											0	FOLR2high LYVE1+ Mφ	CCR2	PsA						0.839461	CD14 Mo	CD14.1
	0	FOLR2high LYVE1+ Mφ	CCR2					0	Hmox1+ Mφ																											0	FOLR2high LYVE1+ Mφ	CCR2	PsA						1.2893	CD2+ CCR2+ Pc	CD14.1
	0.543067	SPP1+ CXCL10+ Mφ	CCR2					0	H2+ DC																											0	FOLR2+ AQP1+ Mφ	CCR2	PsA						0	CD14 Mo	CD14.1
	0	FOLR2+ AQP1+ Mφ	CCR2					0.0932963	Hmox1+ Mφ																											0	FOLR2+ AQP1+ Mφ	CCR2	PsA						0.839461	CD14 Mo	CD14.1
	0	SPP1+ CXCL10+ Mφ Mφ	CCR2					0	Hmox1+ Mφ																											2.05744	SPP1+ CXCL10+ Mφ	CCR2	PsA						0	CD2+ CCR2+ Pc	CD14.1
	0.932339	SPP1+ CXCL10+ Mφ	CCR2					0	Lining Mφ																											0	FOLR2+ AQP1+ Mφ	CCR2	PsA						0.363513	CD14 Mo	CD14.1
	0	CLEC9A+ DC1	CCR2					0	Lining Mφ																											0	FOLR2high LYVE1+ Mφ	CCR2	PsA						0	CD14 Mo	CD14.1
	0	FOLR2+ AQP1+ Mφ	CCR2					0.0932222	Aqp1+ Mφ																											0	FOLR2+ AQP1+ Mφ	CCR2	PsA						0	CD14 Mo	CD14.1
	0	SPP1+ CXCL10+ Mφ	CCR2					0	Hmox1+ Mφ																											1.89094	FOLR2high LYVE1+ Mφ	CCR2	PsA						0.839461	CD14 Mo	CD14.1
	0	FOLR2high LYVE1+ Mφ	CCR2					0	Aqp1+ Mφ																											0	CD2+ CCR2+ Pc	CCR2	PsA						0	CD14 Mo	CD14.1
	0.781257	S100A12+ Mo	CCR2					0	Hmox1+ Mφ																											0	FOLR2+ AQP1+ Mφ	CCR2	PsA						0.839461	CD14 Mo	CD14.1
	1.03038	S100A12+ Mo	CCR2					0	Mo																											0	SPP1+ CXCL10+ Mφ	CCR2	PsA						0.363513	CD14 Mo	CD14.1
	0.775802	FOLR2+ AQP1+ Mφ	CCR2					0.0242963	H2+ Mφ																											2.3282	CD2+ CCR2+ Pc	CCR2	PsA						0	CD16 Mo	CD14.1
	0	FOLR2high LYVE1+ Mφ	CCR2					0	pDC																											0	FOLR2+ AQP1+ Mφ	CCR2	PsA						0.839461	CD14 Mo	CD14.1
	0.317716	SPP1+ CXCL10+ Mφ	CCR2					0.021963	H2+ DC																											2.37221	CD2+ CCR2+ Pc	CCR2	PsA						0.629539	CD14 Mo	CD14.1
	2.27978	SPP1+ CXCL10+ Mφ	CCR2					0	Aqp1+ Mφ																											0	FOLR2high LYVE1+ Mφ	CCR2	PsA						0	CD14 Mo	CD14.1
	0	FOLR2high LYVE1+ Mφ	CCR2					0	H2+ DC																											1.86261	FOLR2+ AQP1+ Mφ	CCR2	PsA						0	pDC	CD14.1
	0	FOLR2+ AQP1+ Mφ	CCR2					0	Mo																											0	FOLR2+ AQP1+ Mφ	CCR2	PsA						1.96532	CD14 Mo	CD14.1
	0	FOLR2+ AQP1+ Mφ	CCR2					0	Mo																											1.62244	FOLR2high LYVE1+ Mφ	CCR2	PsA						0	CD14 Mo	CD14.1
	0	FOLR2high LYVE1+ Mφ	CCR2					0.0177037	Hmox1+ Mφ																											0	SPP1+ CXCL10+ Mφ	CCR2	PsA						0.629539	CD14 Mo	CD14.1
	0	FOLR2+ AQP1+ Mφ	CCR2					0	Aqp1+ Mφ																											0	FOLR2+ AQP1+ Mφ	CCR2	PsA						0.629539	CD14 Mo	CD14.1
	0	FOLR2+ AQP1+ Mφ	CCR2					0	Mo																											0	FOLR2high LYVE1+ Mφ	CCR2	PsA						1.59845	CD14 Mo	CD14.1
	0	FOLR2high LYVE1+ Mφ	CCR2					0	Mo																											0	FOLR2+ AQP1+ Mφ	CCR2	PsA						0.629539	CD14 Mo	CD14.1
	0.77011	CD2+ CCR2+ Pc	CCR2					0	Mo																											1.75511	FOLR2+ AQP1+ Mφ	CCR2	PsA						0.629539	CD14 Mo	CD14.1
	1.08765	FOLR2+ AQP1+ Mφ	CCR2					0	Cd163+ Lyve1+ Mφ																											0	FOLR2+ AQP1+ Mφ	CCR2	PsA						0	CD14 Mo	CD14.1
	0.752107	SPP1+ CXCL10+ Mφ	CCR2					0	Mo																											0	FOLR2+ AQP1+ Mφ	CCR2	PsA						0.839461	CD14 Mo	CD14.1
	0	FOLR2high LYVE1+ Mφ	CCR2					0	Mo																											0	FOLR2+ AQP1+ Mφ	CCR2	PsA						1.01287	CD2+ CCR2+ Pc	CD14.1
	0	FOLR2high LYVE1+ Mφ	CCR2					0	H2+ DC																											1.93078	CD2+ CCR2+ Pc	CCR2	PsA						0	CD14 Mo	CD14.1
	0.8887	CD2+ CCR2+ Pc	CCR2					0.004	Aqp1+ Mφ																											2.43696	S100A12+ Mo	CCR2	PsA						1.01287	CD16 Mo	CD14.1
	0	CD1C+ DC	CCR2					0.181296	H2+ DC																											1.60833	FOLR2+ AQP1+ Mφ	CCR2	PsA						0.363513	CD14 Mo	CD14.1
	0	FOLR2high LYVE1+ Mφ	CCR2					0	Lining Mφ																											1.58983	FOLR2+ AQP1+ Mφ	CCR2	PsA						0	CD16 Mo	CD14.1
	0	FOLR2+ AQP1+ Mφ	CCR2					0.0985185	Lining Mφ																											2.10326	FOLR2high LYVE1+ Mφ	CCR2	PsA						0	CD14 Mo	CD14.1
	0	FOLR2+ AQP1+ Mφ	CCR2					0	Lining Mφ																											0	FOLR2+ AQP1+ Mφ	CCR2	PsA						1.16061	CD14 Mo	CD14.1
	0	FOLR2high LYVE1+ Mφ	CCR2					0.00755556	Lining Mφ																											1.59089	FOLR2+ AQP1+ Mφ	CCR2	PsA						1.16061	CD14 Mo	CD14.1
	0	FOLR2high LYVE1+ Mφ	CCR2					0	Hmox1+ Mφ																											0	FOLR2+ AQP1+ Mφ	CCR2	PsA						0	CD14 Mo	CD14.1
	0.662519	TRAF4+ pDC	CCR2					0	Aqp1+ Mφ																											1.84291	SPP1+ CXCL10+ Mφ	CCR2	PsA						0.629539	CD14 Mo	CD14.1
	0	FOLR2+ AQP1+ Mφ	CCR2					0.004	Aqp1+ Mφ																											0	FOLR2+ AQP1+ Mφ	CCR2	PsA						0.629539	CD14 Mo	CD14.1
	0	SPP1+ CXCL10+ Mφ	CCR2					0	Cd163+ Lyve1+ Mφ																											2.18651	CD2+ CCR2+ Pc	CCR2	PsA						0	CD14 Mo	CD14.1
	0	FOLR2high LYVE1+ Mφ	CCR2					0.0704444	Hmox1+ Mφ																											0	SPP1+ CXCL10+ Mφ	CCR2	PsA						0.629539	CD14 Mo	CD14.1
	0.730604	CD1C+ DC	CCR2					0	Hmox1+ Mφ																											0	FOLR2high LYVE1+ Mφ	CCR2	PsA						0	CD14 Mo	CD14.1
	0.459655	SPP1+ CXCL10+ Mφ	CCR2					0	Aqp1+ Mφ																											0	FOLR2high LYVE1+ Mφ	CCR2	PsA						1.2893	CD14 Mo	CD14.1
	0	FOLR2high LYVE1+ Mφ	CCR2					0	Mo																											2.30627	CD2+ CCR2+ Pc	CCR2	PsA						0	CD14 Mo	CD14.1
	0	FOLR2high LYVE1+ Mφ	CCR2					0	Hmox1+ Mφ																											2.14253	FOLR2high LYVE1+ Mφ	CCR2	PsA						0.363513	CD14 Mo	CD14.1
	1.31824	CD2+ CCR2+ Pc	CCR2					0.0755926	Hmox1+ Mφ																											1.68093	S100A12+ Mo	CCR2	PsA						0	CD14 Mo	CD14.1
	1.55541	SPP1+ CXCL10+ Mφ Mφ	CCR2					0	Mo																											1.94893	SPP1+ CXCL10+ Mφ	CCR2	PsA						0	CD14 Mo	CD14.1
	0	TRAF4+ pDC	CCR2					0	Cd163+ Lyve1+ Mφ																											0	FOLR2+ AQP1+ Mφ	CCR2	PsA						1.01287	CD14 Mo	CD14.1
	0	FOLR2high LYVE1+ Mφ	CCR2					0	Hmox1+ Mφ																											0	FOLR2+ AQP1+ Mφ	CCR2	PsA						1.01287	CD2+ CCR2+ Pc	CD14.1
	0.445656	FOLR2+ AQP1+ Mφ	CCR2					0.0198148	Lining Mφ																											0	FOLR2+ AQP1+ Mφ	CCR2	PsA						1.01287	CD14 Mo	CD14.1
	0	FOLR2+ AQP1+ Mφ	CCR2					0.0568889	CD2+ H2+ Pc																											1.93087	SPP1+ CXCL10+ Mφ	CCR2	PsA						0	CD16 Mo	CD14.1
	0	FOLR2+ AQP1+ Mφ	CCR2					0	Hmox1+ Mφ																											0	FOLR2+ AQP1+ Mφ	CCR2	PsA						0.363513	CD14 Mo	CD14.1
	0	FOLR2high LYVE1+ Mφ	CCR2					0.0567778	Cd163+ Lyve1+ Mφ																											0	FOLR2high LYVE1+ Mφ	CCR2	PsA						0	CD14 Mo	CD14.1
	0	FOLR2+ AQP1+ Mφ	CCR2					0	Cd163+ Lyve1+ Mφ																											0	SPP1+ CXCL10+ Mφ	CCR2	PsA						2.08119	CD14 Mo	CD14.1
	0.532745	SPP1+ CXCL10+ Mφ	CCR2					0	Aqp1+ Mφ																											0	FOLR2+ AQP1+ Mφ	CCR2	PsA						0	CD16 Mo	CD14.1
	1.06562	SPP1+ CXCL10+ Mφ	CCR2					0	Aqp1+ Mφ																											0	FOLR2high LYVE1+ Mφ	CCR2	PsA						0.363513	CD14 Mo	CD14.1
	0.702168	FOLR2high LYVE1+ Mφ	CCR2					0	Aqp1+ Mφ																											0	SPP1+ CXCL10+ Mφ	CCR2	PsA						0.839461	CD14 Mo	CD14.1
	0	FOLR2high LYVE1+ Mφ	CCR2					0	Hmox1+ Mφ																											1.59835	SPP1+ CXCL10+ Mφ	CCR2	PsA						0.839461	CD14 Mo	CD14.1
	0	FOLR2+ AQP1+ Mφ	CCR2					0	pDC																											0	FOLR2high LYVE1+ Mφ	CCR2	PsA						0	CD14 Mo	CD14.1
	0	FOLR2high LYVE1+ Mφ	CCR2					0	Lining Mφ																											2.28614	SPP1+ CXCL10+ Mφ	CCR2	PsA						0.363513	CD14 Mo	CD14.1
	0	SPP1+ CXCL10+ Mφ	CCR2					0.0417407	Cd163+ Lyve1+ Mφ																											0	FOLR2high LYVE1+ Mφ	CCR2	PsA						1.2893	CD2+ CCR2+ Pc	CD14.1
	0	FOLR2high LYVE1+ Mφ	CCR2					0	Aqp1+ Mφ																											0	FOLR2+ AQP1+ Mφ	CCR2	PsA						1.2893	CD2+ CCR2+ Pc	CD14.1
	0	SPP1+ CXCL10+ Mφ Mφ	CCR2					0	Lining Mφ																											0	SPP1+ CXCL10+ Mφ	CCR2	PsA						0	CD14 Mo	CD14.1
	0	FOLR2high LYVE1+ Mφ	CCR2					0	Hmox1+ Mφ																											0	FOLR2high LYVE1+ Mφ	CCR2	PsA						0.363513	CD16 Mo	CD14.1
	0	FOLR2high LYVE1+ Mφ	CCR2					0	Aqp1+ Mφ																											2.2529	SPP1+ CXCL10+ Mφ	CCR2	PsA						1.01287	CD14 Mo	CD14.1
	0.716084	CD1C+ DC	CCR2					0.196778	H2+ Mφ																											1.83783	SPP1+ CXCL10+ Mφ	CCR2	PsA						0.839461	CD16 Mo	CD14.1
	0	FOLR2high LYVE1+ Mφ	CCR2					0.0922593	H2+ DC																											0	FOLR2high LYVE1+ Mφ	CCR2	PsA						0	CD14 Mo	CD14.1
	0	FOLR2+ AQP1+ Mφ	CCR2					0	Aqp1+ Mφ																											0	SPP1+ CXCL10+ Mφ	CCR2	PsA						0	CD16 Mo	CD14.1
	0	FOLR2+ AQP1+ Mφ	CCR2					0	Cd163+ Lyve1+ Mφ																											0	FOLR2+ AQP1+ Mφ	CCR2	PsA						0	CD14 Mo	CD14.1
	0	FOLR2+ AQP1+ Mφ	CCR2					0	Hmox1+ Mφ																											0	SPP1+ CXCL10+ Mφ	CCR2	PsA						0	CD14 Mo	CD14.1
	0	FOLR2+ AQP1+ Mφ	CCR2					0	Mo																											1.57724	SPP1+ CXCL10+ Mφ	CCR2	PsA						0.839461	CD14 Mo	CD14.1
	0	FOLR2+ AQP1+ Mφ	CCR2					0	Lining Mφ																											0	CD2+ CCR2+ Pc	CCR2	PsA						0	CD14 Mo	CD14.1
	0.651098	FOLR2+ AQP1+ Mφ	CCR2					0	Aqp1+ Mφ																											2.36114	S100A12+ Mo	CCR2	PsA						0	CD14 Mo	CD14.1
	0	SPP1+ CXCL10+ Mφ	CCR2					0	Cd163+ Lyve1+ Mφ																											1.60365	FOLR2+ AQP1+ Mφ	CCR2	PsA						0	CD2+ CCR2+ Pc	CD14.1
	0	FOLR2+ AQP1+ Mφ	CCR2					0.0945185	Cd163+ Lyve1+ Mφ																											1.89914	FOLR2high LYVE1+ Mφ	CCR2	PsA						0	CD14 Mo	CD14.1
	0	FOLR2high LYVE1+ Mφ	CCR2					0	Aqp1+ Mφ																											2.80683	S100A12+ Mo	CCR2	PsA						1.2893	CD14 Mo	CD14.1
	0	FOLR2+ AQP1+ Mφ	CCR2					0	Cd163+ Lyve1+ Mφ																											0	SPP1+ CXCL10+ Mφ	CCR2	PsA						1.01287	CD14 Mo	CD14.1
	0.314233	Proliferating	CCR2					0	Cd163+ Lyve1+ Mφ																											0	FOLR2+ AQP1+ Mφ	CCR2	PsA						0	CD14 Mo	CD14.1
	0	SPP1+ CXCL10+ Mφ	CCR2					0	Lining Mφ																											2.48764	S100A12+ Mo	CCR2	PsA						0.839461	CD14 Mo	CD14.1
	1.28662	FOLR2high LYVE1+ Mφ	CCR2					0	Lining Mφ																											0	FOLR2high LYVE1+ Mφ	CCR2	PsA						0	CD14 Mo	CD14.1
	1.32362	CD2+ CCR2+ Pc	CCR2					0	Cd163+ Lyve1+ Mφ																											0	FOLR2high LYVE1+ Mφ	CCR2	PsA						1.50563	CD2+ CCR2+ Pc	CD14.1
	0	FOLR2+ AQP1+ Mφ	CCR2					0	Hmox1+ Mφ																											1.77072	FOLR2+ AQP1+ Mφ	CCR2	PsA						0.363513	CD14 Mo	CD14.1
	0	SPP1+ CXCL10+ Mφ Mφ	CCR2					0.00848148	Aqp1+ Mφ																											1.77064	SPP1+ CXCL10+ Mφ	CCR2	PsA						0.363513	CD14 Mo	CD14.1
	0	FOLR2high LYVE1+ Mφ	CCR2					0.0968889	CD2+ H2+ Pc																											1.55019	FOLR2high LYVE1+ Mφ	CCR2	PsA						0	cDC2	CD14.1
	0	FOLR2high LYVE1+ Mφ	CCR2					0	Cd163+ Lyve1+ Mφ																											0	FOLR2high LYVE1+ Mφ	CCR2	PsA						0.839461	CD14 Mo	CD14.1
	0	FOLR2+ AQP1+ Mφ	CCR2					0	H2+ Mφ																											0	FOLR2+ AQP1+ Mφ	CCR2	PsA						0	CD14 Mo	CD14.1
	0	FOLR2+ AQP1+ Mφ	CCR2					0	Aqp1+ Mφ																											0	FOLR2high LYVE1+ Mφ	CCR2	PsA						0.839461	CD14 Mo	CD14.1
	0.956636	SPP1+ CXCL10+ Mφ	CCR2					0	Lining Mφ																											0	FOLR2+ AQP1+ Mφ	CCR2	PsA						0	CD14 Mo	CD14.1
	0.428694	FOLR2+ AQP1+ Mφ	CCR2					0	Aqp1+ Mφ																											1.5318	SPP1+ CXCL10+ Mφ	CCR2	PsA						0	CD14 Mo	CD14.1
	0	FOLR2high LYVE1+ Mφ	CCR2					0	Aqp1+ Mφ																											1.85623	FOLR2high LYVE1+ Mφ	CCR2	PsA						1.16061	CD14 Mo	CD14.1
	0	FOLR2+ AQP1+ Mφ	CCR2					0	Lining Mφ																											1.68595	SPP1+ CXCL10+ Mφ	CCR2	PsA						1.16061	CD14 Mo	CD14.1
	0	FOLR2high LYVE1+ Mφ	CCR2					0.0281481	Hmox1+ Mφ																											0	FOLR2+ AQP1+ Mφ	CCR2	PsA						0.839461	CD2+ CCR2+ Pc	CD14.1
	0	CD2+ CCR2+ Pc	CCR2					0	Hmox1+ Mφ																											1.71672	SPP1+ CXCL10+ Mφ	CCR2	PsA						0	CD14 Mo	CD14.1
	0	FOLR2+ AQP1+ Mφ	CCR2					0	Hmox1+ Mφ																											1.96301	FOLR2+ AQP1+ Mφ	CCR2	PsA						0	CD14 Mo	CD14.1
	0	SPP1+ CXCL10+ Mφ	CCR2					0.0656667	Hmox1+ Mφ																											0	FOLR2+ AQP1+ Mφ	CCR2	PsA						0	CD16 Mo	CD14.1
	1.34461	CD2+ CCR2+ Pc	CCR2					0	Lining Mφ																											0	FOLR2+ AQP1+ Mφ	CCR2	PsA						0.363513	CD14 Mo	CD14.1
	0	TRAF4+ pDC	CCR2					0	Mo																											1.62677	SPP1+ CXCL10+ Mφ	CCR2	PsA						0.629539	CD14 Mo	CD14.1
	0	FOLR2+ AQP1+ Mφ	CCR2					0.0185556	Lining Mφ																											0	FOLR2+ AQP1+ Mφ	CCR2	PsA						0.363513	CD14 Mo	CD14.1
	1.22112	CD2+ CCR2+ Pc	CCR2					0.0425185	Hmox1+ Mφ																											0	FOLR2high LYVE1+ Mφ	CCR2	PsA						0	CD14 Mo	CD14.1
	0	FOLR2high LYVE1+ Mφ	CCR2					0	Aqp1+ Mφ																											0	FOLR2+ AQP1+ Mφ	CCR2	PsA						0	cDC2	CD14.1
	0.988233	FOLR2+ AQP1+ Mφ	CCR2					0.131481	CD2+ H2+ Pc																											0	SPP1+ CXCL10+ Mφ	CCR2	PsA						0	CD16 Mo	CD14.1
	0	FOLR2+ AQP1+ Mφ	CCR2					0	Mo																											2.18227	FOLR2high LYVE1+ Mφ	CCR2	PsA						0.839461	CD16 Mo	CD14.1
	0	FOLR2high LYVE1+ Mφ	CCR2					0	H2+ Mφ																											0	FOLR2high LYVE1+ Mφ	CCR2	PsA						0	CD16 Mo	CD14.1
	0	SPP1+ CXCL10+ Mφ	CCR2					0	Cd163+ Lyve1+ Mφ																											0	FOLR2+ AQP1+ Mφ	CCR2	PsA						0	CD14 Mo	CD14.1
	0	FOLR2+ AQP1+ Mφ	CCR2					0.00755556	Lining Mφ																											0	FOLR2+ AQP1+ Mφ	CCR2	PsA						0	CD14 Mo	CD14.1
	0	FOLR2high LYVE1+ Mφ	CCR2					0	Hmox1+ Mφ																											1.96634	FOLR2high LYVE1+ Mφ	CCR2	PsA						0	CD14 Mo	CD14.1
	0	FOLR2+ AQP1+ Mφ	CCR2					0	Lining Mφ																											0	FOLR2high LYVE1+ Mφ	CCR2	PsA						0	CD16 Mo	CD14.1
	0	Proliferating	CCR2					0	Aqp1+ Mφ																											0	FOLR2+ AQP1+ Mφ	CCR2	PsA						0	CD14 Mo	CD14.1
	0.84982	FOLR2+ AQP1+ Mφ	CCR2					0.00759259	Hmox1+ Mφ																											0	FOLR2+ AQP1+ Mφ	CCR2	PsA						0	CD14 Mo	CD14.1
	0	FOLR2+ AQP1+ Mφ	CCR2					0.0625926	Cd163+ Lyve1+ Mφ																											0	FOLR2high LYVE1+ Mφ	CCR2	PsA						0.363513	CD14 Mo	CD14.1
	0	FOLR2+ AQP1+ Mφ	CCR2					0	Hmox1+ Mφ																											0	FOLR2high LYVE1+ Mφ	CCR2	PsA						1.76166	CD14 Mo	CD14.1
	0	FOLR2+ AQP1+ Mφ	CCR2					0	Mo																											0	SPP1+ CXCL10+ Mφ	CCR2	PsA						0	pDC	CD14.1
	0	CD2+ CCR2+ Pc	CCR2					0.0106667	Lining Mφ																											1.7281	FOLR2high LYVE1+ Mφ	CCR2	PsA						1.90194	CD2+ CCR2+ Pc	CD14.1
	0.731285	S100A12+ Mo	CCR2					0	Aqp1+ Mφ																											0	FOLR2high LYVE1+ Mφ	CCR2	PsA						0	CD16 Mo	CD14.1
	0	FOLR2+ AQP1+ Mφ	CCR2					0	Lining Mφ																											2.04277	CD2+ CCR2+ Pc	CCR2	PsA						1.59845	CD14 Mo	CD14.1
	0	CLEC9A+ DC1	CCR2					0	Cd163+ Lyve1+ Mφ																											0	FOLR2+ AQP1+ Mφ	CCR2	PsA						0	CD14 Mo	CD14.1
	0	FOLR2+ AQP1+ Mφ	CCR2					0.0955556	Lining Mφ																											0	FOLR2+ AQP1+ Mφ	CCR2	PsA						0.839461	CD14 Mo	CD14.1
	1.18895	FOLR2high LYVE1+ Mφ	CCR2					0.0921481	H2+ DC																											0	FOLR2+ AQP1+ Mφ	CCR2	PsA						1.50563	CD14 Mo	CD14.1
	0	FOLR2+ AQP1+ Mφ	CCR2					0	Cd163+ Lyve1+ Mφ																											0	FOLR2+ AQP1+ Mφ	CCR2	PsA						0.629539	CD14 Mo	CD14.1
	0	FOLR2+ AQP1+ Mφ	CCR2					0	Mo																											2.55493	S100A12+ Mo	CCR2	PsA						0	CD14 Mo	CD14.1
	0	FOLR2+ AQP1+ Mφ	CCR2					0.028	Aqp1+ Mφ																											1.7005	FOLR2+ AQP1+ Mφ	CCR2	PsA						0.363513	CD16 Mo	CD14.1
	0.812784	SPP1+ CXCL10+ Mφ	CCR2					0	Aqp1+ Mφ																											0	FOLR2high LYVE1+ Mφ	CCR2	PsA						0.363513	CD14 Mo	CD14.1
	0	FOLR2+ AQP1+ Mφ	CCR2					0.037963	Hmox1+ Mφ																											1.73523	FOLR2high LYVE1+ Mφ	CCR2	PsA						0	cDC2	CD14.1
	0.999467	CD2+ CCR2+ Pc	CCR2					0	Mo																											0	FOLR2+ AQP1+ Mφ	CCR2	PsA						0.839461	CD14 Mo	CD14.1
	0	SPP1+ CXCL10+ Mφ	CCR2					0	Cd163+ Lyve1+ Mφ																											0	FOLR2+ AQP1+ Mφ	CCR2	PsA						0	CD14 Mo	CD14.1
	0	FOLR2high LYVE1+ Mφ	CCR2					0	Lining Mφ																											1.97961	CD2+ CCR2+ Pc	CCR2	PsA						0	CD14 Mo	CD14.1
	0	FOLR2high LYVE1+ Mφ	CCR2					0	Aqp1+ Mφ																											2.43997	FOLR2high LYVE1+ Mφ	CCR2	PsA						1.01287	CD14 Mo	CD14.1
	1.16541	CD2+ CCR2+ Pc	CCR2					0.00974074	Aqp1+ Mφ																											1.63823	FOLR2+ AQP1+ Mφ	CCR2	PsA						0	CD14 Mo	CD14.1
	1.46889	FOLR2high LYVE1+ Mφ	CCR2					0.0303333	Hmox1+ Mφ																											0	FOLR2high LYVE1+ Mφ	CCR2	PsA						1.68338	CD14 Mo	CD14.1
	1.41908	S100A12+ Mo	CCR2					0	Cd163+ Lyve1+ Mφ																											0	FOLR2high LYVE1+ Mφ	CCR2	PsA						1.68338	CD2+ CCR2+ Pc	CD14.1
	0.976582	SPP1+ CXCL10+ Mφ	CCR2					0.120889	Hmox1+ Mφ																											0	FOLR2+ AQP1+ Mφ	CCR2	PsA						0	CD2+ CCR2+ Pc	CD14.1
	0	FOLR2+ AQP1+ Mφ	CCR2					0	Lining Mφ																											2.35712	SPP1+ CXCL10+ Mφ	CCR2	PsA						0.363513	CD14 Mo	CD14.1
	0	FOLR2+ AQP1+ Mφ	CCR2					0.102111	Hmox1+ Mφ																											0	FOLR2+ AQP1+ Mφ	CCR2	PsA						0	cDC2	CD14.1
	0	FOLR2+ AQP1+ Mφ	CCR2					0	Mo																											0	FOLR2+ AQP1+ Mφ	CCR2	PsA						0	CD14 Mo	CD14.1
	1.59129	SPP1+ CXCL10+ Mφ Mφ	CCR2					0	Hmox1+ Mφ																											2.24895	SPP1+ CXCL10+ Mφ	CCR2	PsA						1.76166	CD14 Mo	CD14.1
	0	FOLR2+ AQP1+ Mφ	CCR2					0	Hmox1+ Mφ																											0	FOLR2+ AQP1+ Mφ	CCR2	PsA						0.363513	CD14 Mo	CD14.1
	0	FOLR2high LYVE1+ Mφ	CCR2					0	Lining Mφ																											2.60182	S100A12+ Mo	CCR2	PsA						0.839461	CD14 Mo	CD14.1
	1.03659	Proliferating	CCR2					0	Cd163+ Lyve1+ Mφ																											0	FOLR2+ AQP1+ Mφ	CCR2	PsA						0.629539	CD14 Mo	CD14.1
	0	FOLR2+ AQP1+ Mφ	CCR2					0.0332593	Lining Mφ																											0	SPP1+ CXCL10+ Mφ	CCR2	PsA						1.76166	CD14 Mo	CD14.1
	0	FOLR2+ AQP1+ Mφ	CCR2					0	Hmox1+ Mφ																											0	CD2+ CCR2+ Pc	CCR2	PsA						1.01287	CD14 Mo	CD14.1
	0	FOLR2high LYVE1+ Mφ	CCR2					0.0140741	Lining Mφ																											2.29293	CD2+ CCR2+ Pc	CCR2	PsA						0.363513	CD14 Mo	CD14.1
	0	SPP1+ CXCL10+ Mφ	CCR2					0	Cd163+ Lyve1+ Mφ																											2.50148	CD2+ CCR2+ Pc	CCR2	PsA						1.2893	CD14 Mo	CD14.1
	0	SPP1+ CXCL10+ Mφ Mφ	CCR2					0	Mo																											0	SPP1+ CXCL10+ Mφ	CCR2	PsA						0.629539	CD14 Mo	CD14.1
	0	FOLR2high LYVE1+ Mφ	CCR2					0.0952963	Hmox1+ Mφ																											1.9932	FOLR2high LYVE1+ Mφ	CCR2	PsA						0	CD14 Mo	CD14.1
	0.615901	CD1C+ DC	CCR2					0	Aqp1+ Mφ																											1.71004	SPP1+ CXCL10+ Mφ	CCR2	PsA						0.363513	CD2+ CCR2+ Pc	CD14.1
	1.72564	SPP1+ CXCL10+ Mφ	CCR2					0	Mo																											1.54126	FOLR2+ AQP1+ Mφ	CCR2	PsA						0.363513	CD16 Mo	CD14.1
	0	FOLR2high LYVE1+ Mφ	CCR2					0	Aqp1+ Mφ																											0	FOLR2+ AQP1+ Mφ	CCR2	PsA						0	CD14 Mo	CD14.1
	0	FOLR2+ AQP1+ Mφ	CCR2					0	Lining Mφ																											1.85508	FOLR2high LYVE1+ Mφ	CCR2	PsA						0.839461	CD14 Mo	CD14.1
	0	SPP1+ CXCL10+ Mφ	CCR2					0.0168889	Hmox1+ Mφ																											0	FOLR2high LYVE1+ Mφ	CCR2	PsA						0.363513	CD14 Mo	CD14.1
	0	FOLR2+ AQP1+ Mφ	CCR2					0.181519	H2+ Mφ																											1.6849	FOLR2high LYVE1+ Mφ	CCR2	PsA						1.16061	CD14 Mo	CD14.1
	0.748555	SPP1+ CXCL10+ Mφ	CCR2					0	Cd163+ Lyve1+ Mφ																											0	FOLR2+ AQP1+ Mφ	CCR2	PsA						0	CD2+ CCR2+ Pc	CD14.1
	0	SPP1+ CXCL10+ Mφ Mφ	CCR2					0.101704	H2+ DC																											0	SPP1+ CXCL10+ Mφ	CCR2	PsA						1.50563	CD2+ CCR2+ Pc	CD14.1
	0	FOLR2high LYVE1+ Mφ	CCR2					0.098037	H2+ DC																											0	FOLR2+ AQP1+ Mφ	CCR2	PsA						1.2893	CD2+ CCR2+ Pc	CD14.1
	0	SPP1+ CXCL10+ Mφ	CCR2					0.104333	CD2+ H2+ Pc																											0	FOLR2high LYVE1+ Mφ	CCR2	PsA						0	CD14 Mo	CD14.1
	0	FOLR2+ AQP1+ Mφ	CCR2					0.122556	Cd163+ Lyve1+ Mφ																											1.58281	SPP1+ CXCL10+ Mφ	CCR2	PsA						0	CD14 Mo	CD14.1
	0	FOLR2+ AQP1+ Mφ	CCR2					0	Lining Mφ																											0	FOLR2high LYVE1+ Mφ	CCR2	PsA						0	CD14 Mo	CD14.1
	0.920056	FOLR2high LYVE1+ Mφ	CCR2					0	Lining Mφ																											1.583	SPP1+ CXCL10+ Mφ	CCR2	PsA						0	CD14 Mo	CD14.1
	0	FOLR2high LYVE1+ Mφ	CCR2					0	Mo																											0	FOLR2+ AQP1+ Mφ	CCR2	PsA						0.363513	CD14 Mo	CD14.1
	1.58408	S100A12+ Mo	CCR2					0	Hmox1+ Mφ																											2.21961	S100A12+ Mo	CCR2	PsA						0.363513	CD14 Mo	CD14.1
	0	FOLR2+ AQP1+ Mφ	CCR2					0.0798519	Hmox1+ Mφ																											0	FOLR2+ AQP1+ Mφ	CCR2	PsA						1.01287	CD14 Mo	CD14.1
	0.658058	FOLR2high LYVE1+ Mφ	CCR2					0	Lining Mφ																											0	FOLR2high LYVE1+ Mφ	CCR2	PsA						0	CD14 Mo	CD14.1
	0.907992	S100A12+ Mo	CCR2					0	Hmox1+ Mφ																											0	FOLR2high LYVE1+ Mφ	CCR2	PsA						1.2893	CD14 Mo	CD14.1
	0	SPP1+ CXCL10+ Mφ	CCR2					0	Mo																											1.78337	FOLR2+ AQP1+ Mφ	CCR2	PsA						1.2893	CD14 Mo	CD14.1
	0	FOLR2+ AQP1+ Mφ	CCR2					0	Cd163+ Lyve1+ Mφ																											1.87237	SPP1+ CXCL10+ Mφ	CCR2	PsA						1.01287	CD14 Mo	CD14.1
	1.25403	S100A12+ Mo	CCR2					0	Mo																											0	SPP1+ CXCL10+ Mφ	CCR2	PsA						0.839461	CD14 Mo	CD14.1
	0	FOLR2high LYVE1+ Mφ	CCR2					0.0804074	Aqp1+ Mφ																											1.89381	FOLR2+ AQP1+ Mφ	CCR2	PsA						0	CD16 Mo	CD14.1
	0	FOLR2high LYVE1+ Mφ	CCR2					0.0962963	Lining Mφ																											0	FOLR2+ AQP1+ Mφ	CCR2	PsA						0	CD14 Mo	CD14.1
	0	FOLR2+ AQP1+ Mφ	CCR2					0	H2+ Mφ																											1.56327	SPP1+ CXCL10+ Mφ	CCR2	PsA						1.2893	CD14 Mo	CD14.1
	1.0838	SPP1+ CXCL10+ Mφ	CCR2					0.0991852	H2+ Mφ																											1.63416	FOLR2high LYVE1+ Mφ	CCR2	PsA						0	CD14 Mo	CD14.1
	0	FOLR2high LYVE1+ Mφ	CCR2					0	H2+ Mφ																											2.20711	CD2+ CCR2+ Pc	CCR2	PsA						0.839461	CD14 Mo	CD14.1
	0	FOLR2high LYVE1+ Mφ	CCR2					0	Cd163+ Lyve1+ Mφ																											0	FOLR2high LYVE1+ Mφ	CCR2	PsA						0.629539	CD14 Mo	CD14.1
	0.800046	CD1C+ DC	CCR2					0.0535556	Lining Mφ																											0	FOLR2+ AQP1+ Mφ	CCR2	PsA						1.16061	CD14 Mo	CD14.1
	1.38217	SPP1+ CXCL10+ Mφ	CCR2					0	Aqp1+ Mφ																											0	FOLR2+ AQP1+ Mφ	CCR2	PsA						0	CD14 Mo	CD14.1
	0	SPP1+ CXCL10+ Mφ	CCR2					0	Aqp1+ Mφ																											0	FOLR2+ AQP1+ Mφ	CCR2	PsA						0.629539	CD14 Mo	CD14.1
	0	FOLR2high LYVE1+ Mφ	CCR2					0	Mo																											1.94085	FOLR2high LYVE1+ Mφ	CCR2	PsA						0	CD14 Mo	CD14.1
	0	FOLR2+ AQP1+ Mφ	CCR2					0.0446296	Lining Mφ																											2.1922	S100A12+ Mo	CCR2	PsA						0	CD16 Mo	CD14.1
	0	FOLR2+ AQP1+ Mφ	CCR2					0	Mo																											0	FOLR2high LYVE1+ Mφ	CCR2	PsA						0.363513	CD14 Mo	CD14.1
	0	FOLR2high LYVE1+ Mφ	CCR2					0	Cd163+ Lyve1+ Mφ																											0	FOLR2high LYVE1+ Mφ	CCR2	PsA						0.629539	CD14 Mo	CD14.1
	0	SPP1+ CXCL10+ Mφ	CCR2					0.0216296	Hmox1+ Mφ																											0	FOLR2+ AQP1+ Mφ	CCR2	PsA						0.629539	CD14 Mo	CD14.1
	0	FOLR2+ AQP1+ Mφ	CCR2					0	Cd163+ Lyve1+ Mφ																											0	FOLR2high LYVE1+ Mφ	CCR2	PsA						0.629539	CD14 Mo	CD14.1
	0.587706	SPP1+ CXCL10+ Mφ	CCR2					0	Mo																											0	FOLR2high LYVE1+ Mφ	CCR2	PsA						0.363513	CD14 Mo	CD14.1
	0	FOLR2high LYVE1+ Mφ	CCR2					0	H2+ DC																											0	FOLR2+ AQP1+ Mφ	CCR2	PsA						0.363513	CD14 Mo	CD14.1
	0	FOLR2+ AQP1+ Mφ	CCR2					0	Mo																											0	FOLR2high LYVE1+ Mφ	CCR2	PsA						0.363513	CD14 Mo	CD14.1
	0	FOLR2+ AQP1+ Mφ	CCR2					0.197593	Lining Mφ																											0	FOLR2+ AQP1+ Mφ	CCR2	PsA						0.363513	CD14 Mo	CD14.1
	0.542485	SPP1+ CXCL10+ Mφ Mφ	CCR2					0.0393333	H2+ Mφ																											1.59083	SPP1+ CXCL10+ Mφ	CCR2	PsA						0.363513	CD16 Mo	CD14.1
	0.482525	FOLR2+ AQP1+ Mφ	CCR2					0	Hmox1+ Mφ																											0	FOLR2+ AQP1+ Mφ	CCR2	PsA						1.2893	CD14 Mo	CD14.1
	0	FOLR2+ AQP1+ Mφ	CCR2					0.0740741	Aqp1+ Mφ																											1.75635	SPP1+ CXCL10+ Mφ	CCR2	PsA						0	CD14 Mo	CD14.1
	0	FOLR2high LYVE1+ Mφ	CCR2					0.088963	H2+ DC																											0	FOLR2+ AQP1+ Mφ	CCR2	PsA						0.629539	CD14 Mo	CD14.1
	0	FOLR2+ AQP1+ Mφ	CCR2					0	Mo																											2.23809	FOLR2high LYVE1+ Mφ	CCR2	PsA						0.839461	CD14 Mo	CD14.1
	0	SPP1+ CXCL10+ Mφ	CCR2					0	Mo																											1.58161	CD2+ CCR2+ Pc	CCR2	PsA						0.839461	CD2+ CCR2+ Pc	CD14.1
	0.576085	FOLR2high LYVE1+ Mφ	CCR2					0	Lining Mφ																											1.81309	SPP1+ CXCL10+ Mφ	CCR2	PsA						0	CD16 Mo	CD14.1
	0	FOLR2high LYVE1+ Mφ	CCR2					0.0308148	Lining Mφ																											2.43073	CD2+ CCR2+ Pc	CCR2	PsA						0.629539	CD14 Mo	CD14.1
	0	FOLR2+ AQP1+ Mφ	CCR2					0	Aqp1+ Mφ																											0	FOLR2+ AQP1+ Mφ	CCR2	PsA						0.839461	CD14 Mo	CD14.1
	0	FOLR2+ AQP1+ Mφ	CCR2					0	Lining Mφ																											2.48686	CD2+ CCR2+ Pc	CCR2	PsA						0	CD16 Mo	CD14.1
	0	FOLR2high LYVE1+ Mφ	CCR2					0	Cd163+ Lyve1+ Mφ																											2.40419	CD2+ CCR2+ Pc	CCR2	PsA						0	cDC2	CD14.1
	0	FOLR2high LYVE1+ Mφ	CCR2					0	Hmox1+ Mφ																											0	FOLR2+ AQP1+ Mφ	CCR2	PsA						0	CD14 Mo	CD14.1
	0	FOLR2+ AQP1+ Mφ	CCR2					0.0123704	Hmox1+ Mφ																											2.61914	SPP1+ CXCL10+ Mφ	CCR2	PsA						1.2893	CD14 Mo	CD14.1
	0	FOLR2+ AQP1+ Mφ	CCR2					0	Hmox1+ Mφ																											2.19532	FOLR2high LYVE1+ Mφ	CCR2	PsA						1.16061	CD14 Mo	CD14.1
	0	FOLR2high LYVE1+ Mφ	CCR2					0	Aqp1+ Mφ																											2.25005	S100A12+ Mo	CCR2	PsA						1.90194	CD2+ CCR2+ Pc	CD14.1
	0	FOLR2high LYVE1+ Mφ	CCR2					0	H2+ Mφ																											0	FOLR2high LYVE1+ Mφ	CCR2	PsA						0	CD14 Mo	CD14.1
	0	SPP1+ CXCL10+ Mφ	CCR2					0	Hmox1+ Mφ																											2.17255	FOLR2+ AQP1+ Mφ	CCR2	PsA						0.629539	CD2+ CCR2+ Pc	CD14.1
	0	FOLR2high LYVE1+ Mφ	CCR2					0	H2+ DC																											0	SPP1+ CXCL10+ Mφ	CCR2	PsA						0.629539	CD14 Mo	CD14.1
	0	FOLR2high LYVE1+ Mφ	CCR2					0	Cd163+ Lyve1+ Mφ																											1.64044	FOLR2+ AQP1+ Mφ	CCR2	PsA						0	CD16 Mo	CD14.1
	0.875705	CD1C+ DC	CCR2					0.0194074	Lining Mφ																											1.79028	FOLR2high LYVE1+ Mφ	CCR2	PsA						0	CD14 Mo	CD14.1
	0.995056	CD2+ CCR2+ Pc	CCR2					0	Aqp1+ Mφ																											0	FOLR2+ AQP1+ Mφ	CCR2	PsA						0.839461	CD2+ CCR2+ Pc	CD14.1
	0	FOLR2+ AQP1+ Mφ	CCR2					0	Lining Mφ																											0	FOLR2high LYVE1+ Mφ	CCR2	PsA						1.16061	CD2+ CCR2+ Pc	CD14.1
	0	FOLR2+ AQP1+ Mφ	CCR2					0	Mo																											0	FOLR2+ AQP1+ Mφ	CCR2	PsA						0	CD14 Mo	CD14.1
	0	FOLR2+ AQP1+ Mφ	CCR2					0	Lining Mφ																											1.94234	S100A12+ Mo	CCR2	PsA						1.50563	CD2+ CCR2+ Pc	CD14.1
	0	FOLR2+ AQP1+ Mφ	CCR2					0.0949259	Cd163+ Lyve1+ Mφ																											0	FOLR2+ AQP1+ Mφ	CCR2	PsA						0.363513	CD16 Mo	CD14.1
	0.457765	S100A12+ Mo	CCR2					0	Cd163+ Lyve1+ Mφ																											0	FOLR2+ AQP1+ Mφ	CCR2	PsA						0	CD14 Mo	CD14.1
	0.639523	FOLR2+ AQP1+ Mφ	CCR2					0	Aqp1+ Mφ																											0	FOLR2+ AQP1+ Mφ	CCR2	PsA						0	CD14 Mo	CD14.1
	0	FOLR2high LYVE1+ Mφ	CCR2					0	Cd163+ Lyve1+ Mφ																											0	FOLR2+ AQP1+ Mφ	CCR2	PsA						1.2893	CD14 Mo	CD14.1
	0	FOLR2high LYVE1+ Mφ	CCR2					0	pDC																											0	FOLR2+ AQP1+ Mφ	CCR2	PsA						2.32296	CD2+ CCR2+ Pc	CD14.1
	0	FOLR2+ AQP1+ Mφ	CCR2					0	Mo																											2.67199	CD2+ CCR2+ Pc	CCR2	PsA						0.629539	pDC	CD14.1
	0	FOLR2+ AQP1+ Mφ	CCR2					0	Hmox1+ Mφ																											0	FOLR2high LYVE1+ Mφ	CCR2	PsA						0.839461	CD14 Mo	CD14.1
	0.989404	CD2+ CCR2+ Pc	CCR2					0.0705185	Hmox1+ Mφ																											1.71478	FOLR2high LYVE1+ Mφ	CCR2	PsA						0.363513	CD14 Mo	CD14.1
	1.36222	FOLR2high LYVE1+ Mφ	CCR2					0	Hmox1+ Mφ																											0	SPP1+ CXCL10+ Mφ	CCR2	PsA						1.76166	CD14 Mo	CD14.1
	0	FOLR2+ AQP1+ Mφ	CCR2					0.0978519	Cd163+ Lyve1+ Mφ																											0	SPP1+ CXCL10+ Mφ	CCR2	PsA						0	CD16 Mo	CD14.1
	0	FOLR2high LYVE1+ Mφ	CCR2					0	Mo																											0	FOLR2+ AQP1+ Mφ	CCR2	PsA						0	CD14 Mo	CD14.1
	0	FOLR2high LYVE1+ Mφ	CCR2					0.0781111	Hmox1+ Mφ																											0	FOLR2+ AQP1+ Mφ	CCR2	PsA						0.363513	CD14 Mo	CD14.1
	0	FOLR2+ AQP1+ Mφ	CCR2					0.101593	Lining Mφ																											2.41931	CD2+ CCR2+ Pc	CCR2	PsA						0.629539	CD14 Mo	CD14.1
	1.28452	SPP1+ CXCL10+ Mφ	CCR2					0	Aqp1+ Mφ																											0	FOLR2+ AQP1+ Mφ	CCR2	PsA						0	pDC	CD14.1
	0	FOLR2+ AQP1+ Mφ	CCR2					0	Hmox1+ Mφ																											0	FOLR2high LYVE1+ Mφ	CCR2	PsA						0.839461	CD14 Mo	CD14.1
	0	FOLR2+ AQP1+ Mφ	CCR2					0.105926	Hmox1+ Mφ																											0	FOLR2high LYVE1+ Mφ	CCR2	PsA						0.839461	CD14 Mo	CD14.1
	1.68532	SPP1+ CXCL10+ Mφ	CCR2					0	Aqp1+ Mφ																											1.77408	FOLR2high LYVE1+ Mφ	CCR2	PsA						0	cDC2	CD14.1
	0	FOLR2high LYVE1+ Mφ	CCR2					0	Cd163+ Lyve1+ Mφ																											0	FOLR2+ AQP1+ Mφ	CCR2	PsA						0	CD2+ CCR2+ Pc	CD14.1
	0.693442	S100A12+ Mo	CCR2					0	Cd163+ Lyve1+ Mφ																											0	FOLR2+ AQP1+ Mφ	CCR2	PsA						0.839461	CD14 Mo	CD14.1
	0	FOLR2+ AQP1+ Mφ	CCR2					0.108481	CD2+ H2+ Pc																											0	FOLR2+ AQP1+ Mφ	CCR2	PsA						1.16061	CD14 Mo	CD14.1
	0	FOLR2high LYVE1+ Mφ	CCR2					0.008	Aqp1+ Mφ																											1.68469	FOLR2+ AQP1+ Mφ	CCR2	PsA						0.363513	CD14 Mo	CD14.1
	0	FOLR2high LYVE1+ Mφ	CCR2					0	Lining Mφ																											0	FOLR2+ AQP1+ Mφ	CCR2	PsA						0	CD14 Mo	CD14.1
	1.29688	CD2+ CCR2+ Pc	CCR2					0.00281481	H2+ Mφ																											0	FOLR2+ AQP1+ Mφ	CCR2	PsA						0	CD14 Mo	CD14.1
	1.40225	CD2+ CCR2+ Pc	CCR2					0	Mo																											2.204	FOLR2+ AQP1+ Mφ	CCR2	PsA						0	CD14 Mo	CD14.1
	0.520571	SPP1+ CXCL10+ Mφ	CCR2					0	Hmox1+ Mφ																											1.72545	FOLR2high LYVE1+ Mφ	CCR2	PsA						0	CD14 Mo	CD14.1
	0.859343	FOLR2high LYVE1+ Mφ	CCR2					0.0277778	Cd163+ Lyve1+ Mφ																											0	FOLR2+ AQP1+ Mφ	CCR2	PsA						0	CD16 Mo	CD14.1
	0.784611	SPP1+ CXCL10+ Mφ Mφ	CCR2					0	Mo																											1.90907	SPP1+ CXCL10+ Mφ	CCR2	PsA						1.2893	CD14 Mo	CD14.1
	0	FOLR2+ AQP1+ Mφ	CCR2					0	Cd163+ Lyve1+ Mφ																											1.86869	FOLR2+ AQP1+ Mφ	CCR2	PsA						0.363513	CD14 Mo	CD14.1
	0	FOLR2+ AQP1+ Mφ	CCR2					0	Aqp1+ Mφ																											0	FOLR2high LYVE1+ Mφ	CCR2	PsA						0.363513	CD14 Mo	CD14.1
	0	FOLR2high LYVE1+ Mφ	CCR2					0.195667	H2+ DC																											0	FOLR2+ AQP1+ Mφ	CCR2	PsA						1.2893	CD14 Mo	CD14.1
	0	FOLR2high LYVE1+ Mφ	CCR2					0.00840741	Lining Mφ																											0	FOLR2+ AQP1+ Mφ	CCR2	PsA						0	CD2+ CCR2+ Pc	CD14.1
	0	FOLR2high LYVE1+ Mφ	CCR2					0.0365926	Hmox1+ Mφ																											0	FOLR2+ AQP1+ Mφ	CCR2	PsA						1.16061	CD14 Mo	CD14.1
	0	FOLR2+ AQP1+ Mφ	CCR2					0	Lining Mφ																											0	SPP1+ CXCL10+ Mφ	CCR2	PsA						0.363513	CD14 Mo	CD14.1
	0	SPP1+ CXCL10+ Mφ	CCR2					0	Mo																											0	FOLR2+ AQP1+ Mφ	CCR2	PsA						0.839461	CD14 Mo	CD14.1
	0	FOLR2+ AQP1+ Mφ	CCR2					0.0770741	H2+ DC																											0	FOLR2high LYVE1+ Mφ	CCR2	PsA						0.629539	CD14 Mo	CD14.1
	0.663935	CD1C+ DC	CCR2					0	Mo																											1.66468	FOLR2high LYVE1+ Mφ	CCR2	PsA						0.629539	CD14 Mo	CD14.1
	0	FOLR2high LYVE1+ Mφ	CCR2					0	Hmox1+ Mφ																											0	FOLR2+ AQP1+ Mφ	CCR2	PsA						0.839461	CD14 Mo	CD14.1
	0	SPP1+ CXCL10+ Mφ	CCR2					0	Mo																											0	FOLR2+ AQP1+ Mφ	CCR2	PsA						1.2893	CD14 Mo	CD14.1
	0	FOLR2high LYVE1+ Mφ	CCR2					0.0305185	Lining Mφ																											0	FOLR2high LYVE1+ Mφ	CCR2	PsA						1.76166	CD14 Mo	CD14.1
	0.998233	SPP1+ CXCL10+ Mφ	CCR2					0	Lining Mφ																											0	FOLR2+ AQP1+ Mφ	CCR2	PsA						0.629539	CD14 Mo	CD14.1
	0	FOLR2+ AQP1+ Mφ	CCR2					0.0716296	Lining Mφ																											1.73485	FOLR2+ AQP1+ Mφ	CCR2	PsA						0.363513	CD14 Mo	CD14.1
	0.632033	S100A12+ Mo	CCR2					0	Mo																											0	FOLR2+ AQP1+ Mφ	CCR2	PsA						1.01287	CD14 Mo	CD14.1
	0	FOLR2+ AQP1+ Mφ	CCR2					0.0454815	Hmox1+ Mφ																											2.50756	CD2+ CCR2+ Pc	CCR2	PsA						0	CD14 Mo	CD14.1
	0	FOLR2high LYVE1+ Mφ	CCR2					0.0475926	H2+ Mφ																											1.66181	SPP1+ CXCL10+ Mφ	CCR2	PsA						0.363513	CD14 Mo	CD14.1
	0	FOLR2high LYVE1+ Mφ	CCR2					0.153111	Lining Mφ																											1.89683	FOLR2high LYVE1+ Mφ	CCR2	PsA						0.839461	CD14 Mo	CD14.1
	0.703609	FOLR2+ AQP1+ Mφ	CCR2					0	Mo																											0	FOLR2+ AQP1+ Mφ	CCR2	PsA						1.01287	CD14 Mo	CD14.1
	0	SPP1+ CXCL10+ Mφ	CCR2					0.168926	Cd163+ Lyve1+ Mφ																											1.60183	FOLR2+ AQP1+ Mφ	CCR2	PsA						0	CD14 Mo	CD14.1
	0	SPP1+ CXCL10+ Mφ	CCR2					0	Lining Mφ																											2.44161	CD2+ CCR2+ Pc	CCR2	PsA						0	CD16 Mo	CD14.1
	0	FOLR2+ AQP1+ Mφ	CCR2					0.047	Cd163+ Lyve1+ Mφ																											0	FOLR2high LYVE1+ Mφ	CCR2	PsA						0.363513	CD14 Mo	CD14.1
	0	FOLR2+ AQP1+ Mφ	CCR2					0	DC																											0	SPP1+ CXCL10+ Mφ	CCR2	PsA						1.2893	CD14 Mo	CD14.1
	0.431095	FOLR2+ AQP1+ Mφ	CCR2					0	Hmox1+ Mφ																											0	SPP1+ CXCL10+ Mφ	CCR2	PsA						1.01287	CD14 Mo	CD14.1
	0	FOLR2high LYVE1+ Mφ	CCR2					0	Hmox1+ Mφ																											0	FOLR2high LYVE1+ Mφ	CCR2	PsA						0.839461	CD16 Mo	CD14.1
	0.946782	CD2+ CCR2+ Pc	CCR2					0.0162222	Aqp1+ Mφ																											1.96083	FOLR2high LYVE1+ Mφ	CCR2	PsA						0	CD14 Mo	CD14.1
	0	FOLR2high LYVE1+ Mφ	CCR2					0	Aqp1+ Mφ																											1.86054	SPP1+ CXCL10+ Mφ	CCR2	PsA						0.839461	CD14 Mo	CD14.1
	0	FOLR2+ AQP1+ Mφ	CCR2					0	Cd163+ Lyve1+ Mφ																											2.10575	S100A12+ Mo	CCR2	PsA						1.50563	CD14 Mo	CD14.1
	0	FOLR2+ AQP1+ Mφ	CCR2					0	Aqp1+ Mφ																											1.92025	FOLR2+ AQP1+ Mφ	CCR2	PsA						0.629539	CD14 Mo	CD14.1
	0	FOLR2+ AQP1+ Mφ	CCR2					0	Aqp1+ Mφ																											0	SPP1+ CXCL10+ Mφ	CCR2	PsA						0	cDC2	CD14.1
	0.718314	FOLR2high LYVE1+ Mφ	CCR2					0	Mo																											1.93377	FOLR2+ AQP1+ Mφ	CCR2	PsA						0.363513	CD14 Mo	CD14.1
	0	CLEC9A+ DC1	CCR2					0	Lining Mφ																											1.62939	SPP1+ CXCL10+ Mφ	CCR2	PsA						0	CD14 Mo	CD14.1
	0.87356	S100A12+ Mo	CCR2					0.0062963	Aqp1+ Mφ																											0	FOLR2+ AQP1+ Mφ	CCR2	PsA						0	CD16 Mo	CD14.1
	0	FOLR2high LYVE1+ Mφ	CCR2					0	Lining Mφ																											2.57766	CD2+ CCR2+ Pc	CCR2	PsA						1.01287	CD2+ CCR2+ Pc	CD14.1
	0	FOLR2high LYVE1+ Mφ	CCR2					0	H2+ DC																											2.1434	S100A12+ Mo	CCR2	PsA						0.363513	CD14 Mo	CD14.1
	0	FOLR2+ AQP1+ Mφ	CCR2					0.00807407	Lining Mφ																											0	FOLR2high LYVE1+ Mφ	CCR2	PsA						0.363513	CD14 Mo	CD14.1
	0	FOLR2high LYVE1+ Mφ	CCR2					0	H2+ Mφ																											1.75989	SPP1+ CXCL10+ Mφ	CCR2	PsA						0	CD16 Mo	CD14.1
	0	FOLR2high LYVE1+ Mφ	CCR2					0	Mo																											0	FOLR2high LYVE1+ Mφ	CCR2	PsA						0	CD16 Mo	CD14.1
	0	FOLR2+ AQP1+ Mφ	CCR2					0	Lining Mφ																											1.57361	SPP1+ CXCL10+ Mφ	CCR2	PsA						0.839461	CD14 Mo	CD14.1
	0	FOLR2high LYVE1+ Mφ	CCR2					0	H2+ Mφ																											1.69871	S100A12+ Mo	CCR2	PsA						0.629539	CD14 Mo	CD14.1
	0.717122	FOLR2+ AQP1+ Mφ	CCR2					0.0324444	Hmox1+ Mφ																											0	FOLR2+ AQP1+ Mφ	CCR2	PsA						0	CD16 Mo	CD14.1
	0	SPP1+ CXCL10+ Mφ	CCR2					0	Mo																											1.72981	S100A12+ Mo	CCR2	PsA						0	CD2+ CCR2+ Pc	CD14.1
	0	FOLR2+ AQP1+ Mφ	CCR2					0.00418519	Hmox1+ Mφ																											2.20976	S100A12+ Mo	CCR2	PsA						0.839461	CD2+ CCR2+ Pc	CD14.1
	1.01111	SPP1+ CXCL10+ Mφ	CCR2					0	Cd163+ Lyve1+ Mφ																											1.56113	FOLR2+ AQP1+ Mφ	CCR2	PsA						0	CD14 Mo	CD14.1
	0	FOLR2+ AQP1+ Mφ	CCR2					0.0763704	Aqp1+ Mφ																											0	FOLR2high LYVE1+ Mφ	CCR2	PsA						0	CD2+ CCR2+ Pc	CD14.1
	0	CLEC9A+ DC1	CCR2					0	Hmox1+ Mφ																											0	FOLR2+ AQP1+ Mφ	CCR2	PsA						0	pDC	CD14.1
	0.931264	FOLR2high LYVE1+ Mφ	CCR2					0	Cd163+ Lyve1+ Mφ																											0	FOLR2+ AQP1+ Mφ	CCR2	PsA						0.839461	CD14 Mo	CD14.1
	0	FOLR2+ AQP1+ Mφ	CCR2					0.0201111	Hmox1+ Mφ																											0	FOLR2+ AQP1+ Mφ	CCR2	PsA						1.01287	CD14 Mo	CD14.1
	0	SPP1+ CXCL10+ Mφ	CCR2					0	Mo																											0	FOLR2+ AQP1+ Mφ	CCR2	PsA						0.363513	CD14 Mo	CD14.1
	0.709294	CD2+ CCR2+ Pc	CCR2					0	Cd163+ Lyve1+ Mφ																											0	FOLR2+ AQP1+ Mφ	CCR2	PsA						0.363513	CD14 Mo	CD14.1
	0	FOLR2+ AQP1+ Mφ	CCR2					0	Cd163+ Lyve1+ Mφ																											0	FOLR2+ AQP1+ Mφ	CCR2	PsA						1.01287	CD14 Mo	CD14.1
	1.27199	CD2+ CCR2+ Pc	CCR2					0.106481	CD2+ H2+ Pc																											0	FOLR2high LYVE1+ Mφ	CCR2	PsA						0.363513	CD14 Mo	CD14.1
	1.76835	CD2+ CCR2+ Pc	CCR2					0	Hmox1+ Mφ																											1.56162	FOLR2high LYVE1+ Mφ	CCR2	PsA						1.16061	CD2+ CCR2+ Pc	CD14.1
	0	FOLR2+ AQP1+ Mφ	CCR2					0	Mo																											0	FOLR2+ AQP1+ Mφ	CCR2	PsA						0	CD14 Mo	CD14.1
	0.727012	SPP1+ CXCL10+ Mφ	CCR2					0	Mo																											2.61672	S100A12+ Mo	CCR2	PsA						0	CD14 Mo	CD14.1
	1.27984	FOLR2high LYVE1+ Mφ	CCR2					0.108556	H2+ Mφ																											0	FOLR2+ AQP1+ Mφ	CCR2	PsA						1.2893	CD2+ CCR2+ Pc	CD14.1
	0.736092	S100A12+ Mo	CCR2					0.0145926	Hmox1+ Mφ																											0	FOLR2high LYVE1+ Mφ	CCR2	PsA						0	CD14 Mo	CD14.1
	0	FOLR2high LYVE1+ Mφ	CCR2					0.0437407	Hmox1+ Mφ																											1.76594	FOLR2high LYVE1+ Mφ	CCR2	PsA						0.363513	CD14 Mo	CD14.1
	0.556839	FOLR2+ AQP1+ Mφ	CCR2					0	Lining Mφ																											1.97365	FOLR2high LYVE1+ Mφ	CCR2	PsA						0.839461	CD14 Mo	CD14.1
	0	SPP1+ CXCL10+ Mφ	CCR2					0	Hmox1+ Mφ																											0	FOLR2+ AQP1+ Mφ	CCR2	PsA						0.363513	CD14 Mo	CD14.1
	0	FOLR2+ AQP1+ Mφ	CCR2					0	Cd163+ Lyve1+ Mφ																											0	FOLR2+ AQP1+ Mφ	CCR2	PsA						0.629539	CD14 Mo	CD14.1
	0	FOLR2high LYVE1+ Mφ	CCR2					0	Lining Mφ																											2.00548	FOLR2high LYVE1+ Mφ	CCR2	PsA						1.2893	CD14 Mo	CD14.1
	0	FOLR2+ AQP1+ Mφ	CCR2					0.108296	Cd163+ Lyve1+ Mφ																											2.35828	CD2+ CCR2+ Pc	CCR2	PsA						0.629539	CD14 Mo	CD14.1
	0	FOLR2high LYVE1+ Mφ	CCR2					0.0282222	Lining Mφ																											0	FOLR2+ AQP1+ Mφ	CCR2	PsA						0	CD16 Mo	CD14.1
	0	FOLR2+ AQP1+ Mφ	CCR2					0	Lining Mφ																											0	FOLR2high LYVE1+ Mφ	CCR2	PsA						0.363513	CD14 Mo	CD14.1
	0.894992	S100A12+ Mo	CCR2					0.101926	Lining Mφ																											1.60681	SPP1+ CXCL10+ Mφ	CCR2	PsA						0.629539	CD2+ CCR2+ Pc	CD14.1
	0	FOLR2+ AQP1+ Mφ	CCR2					0	Mo																											0	FOLR2high LYVE1+ Mφ	CCR2	PsA						0	CD14 Mo	CD14.1
	0	FOLR2+ AQP1+ Mφ	CCR2					0	Aqp1+ Mφ																											2.34125	CD2+ CCR2+ Pc	CCR2	PsA						0	CD14 Mo	CD14.1
	0	FOLR2+ AQP1+ Mφ	CCR2					0.0255185	Hmox1+ Mφ																											0	FOLR2high LYVE1+ Mφ	CCR2	PsA						1.16061	CD14 Mo	CD14.1
	0	FOLR2+ AQP1+ Mφ	CCR2					0	Aqp1+ Mφ																											0	FOLR2+ AQP1+ Mφ	CCR2	PsA						0	CD16 Mo	CD14.1
	0	FOLR2+ AQP1+ Mφ	CCR2					0	Mo																											0	SPP1+ CXCL10+ Mφ	CCR2	PsA						0.839461	CD2+ CCR2+ Pc	CD14.1
	1.2035	CD2+ CCR2+ Pc	CCR2					0	Lining Mφ																											0	FOLR2high LYVE1+ Mφ	CCR2	PsA						0.839461	CD14 Mo	CD14.1
	0	FOLR2high LYVE1+ Mφ	CCR2					0	Lining Mφ																											2.19809	CD2+ CCR2+ Pc	CCR2	PsA						0.363513	CD14 Mo	CD14.1
	0	FOLR2high LYVE1+ Mφ	CCR2					0	Mo																											1.72287	FOLR2high LYVE1+ Mφ	CCR2	PsA						0	cDC2	CD14.1
	0	SPP1+ CXCL10+ Mφ	CCR2					0.0797407	Hmox1+ Mφ																											1.80241	FOLR2high LYVE1+ Mφ	CCR2	PsA						0.839461	CD14 Mo	CD14.1
	0	SPP1+ CXCL10+ Mφ	CCR2					0.0154444	Lining Mφ																											2.43531	CD2+ CCR2+ Pc	CCR2	PsA						0.363513	CD16 Mo	CD14.1
	0	FOLR2+ AQP1+ Mφ	CCR2					0.108074	Hmox1+ Mφ																											0	FOLR2high LYVE1+ Mφ	CCR2	PsA						0.363513	CD14 Mo	CD14.1
	0	FOLR2+ AQP1+ Mφ	CCR2					0	Cd163+ Lyve1+ Mφ																											1.85647	CD2+ CCR2+ Pc	CCR2	PsA						0	CD14 Mo	CD14.1
	0.932221	CD2+ CCR2+ Pc	CCR2					0.102222	Aqp1+ Mφ																											1.79064	SPP1+ CXCL10+ Mφ	CCR2	PsA						0	CD14 Mo	CD14.1
	0	FOLR2+ AQP1+ Mφ	CCR2					0	H2+ DC																											1.73415	FOLR2high LYVE1+ Mφ	CCR2	PsA						0.363513	CD14 Mo	CD14.1
	0	FOLR2high LYVE1+ Mφ	CCR2					0	Hmox1+ Mφ																											1.55888	SPP1+ CXCL10+ Mφ	CCR2	PsA						0.629539	CD14 Mo	CD14.1
	0	FOLR2high LYVE1+ Mφ	CCR2					0.106741	Hmox1+ Mφ																											0	FOLR2+ AQP1+ Mφ	CCR2	PsA						0.839461	CD14 Mo	CD14.1
	0.556972	CD2+ CCR2+ Pc	CCR2					0.0037037	H2+ DC																											2.06052	CD2+ CCR2+ Pc	CCR2	PsA						0.839461	CD14 Mo	CD14.1
	0	FOLR2+ AQP1+ Mφ	CCR2					0	H2+ DC																											0	SPP1+ CXCL10+ Mφ	CCR2	PsA						0.629539	CD14 Mo	CD14.1
	0	FOLR2+ AQP1+ Mφ	CCR2					0	Aqp1+ Mφ																											1.56114	FOLR2high LYVE1+ Mφ	CCR2	PsA						1.16061	CD14 Mo	CD14.1
	0	FOLR2+ AQP1+ Mφ	CCR2					0.0813704	H2+ DC																											0	SPP1+ CXCL10+ Mφ	CCR2	PsA						1.01287	CD14 Mo	CD14.1
	0	FOLR2+ AQP1+ Mφ	CCR2					0	Mo																											1.8295	FOLR2+ AQP1+ Mφ	CCR2	PsA						0.629539	CD14 Mo	CD14.1
	0	FOLR2+ AQP1+ Mφ	CCR2					0	Mo																											1.99198	SPP1+ CXCL10+ Mφ	CCR2	PsA						0.363513	CD14 Mo	CD14.1
	0	FOLR2+ AQP1+ Mφ	CCR2					0	Cd163+ Lyve1+ Mφ																											2.06186	CD2+ CCR2+ Pc	CCR2	PsA						0	pDC	CD14.1
	0.759138	FOLR2+ AQP1+ Mφ	CCR2					0	Aqp1+ Mφ																											2.15743	FOLR2high LYVE1+ Mφ	CCR2	PsA						0	CD2+ CCR2+ Pc	CD14.1
	0	FOLR2high LYVE1+ Mφ	CCR2					0	Cd163+ Lyve1+ Mφ																											0	FOLR2high LYVE1+ Mφ	CCR2	PsA						0.839461	CD14 Mo	CD14.1
	0	FOLR2+ AQP1+ Mφ	CCR2					0.0381852	Hmox1+ Mφ																											0	FOLR2+ AQP1+ Mφ	CCR2	PsA						0	CD14 Mo	CD14.1
	0.688611	SPP1+ CXCL10+ Mφ Mφ	CCR2					0	H2+ Mφ																											1.77298	SPP1+ CXCL10+ Mφ	CCR2	PsA						0.629539	CD14 Mo	CD14.1
	0	Proliferating	CCR2					0.0438889	Hmox1+ Mφ																											0	FOLR2+ AQP1+ Mφ	CCR2	PsA						0	CD14 Mo	CD14.1
	0	FOLR2+ AQP1+ Mφ	CCR2					0	Cd163+ Lyve1+ Mφ																											0	SPP1+ CXCL10+ Mφ	CCR2	PsA						1.16061	CD14 Mo	CD14.1
	0	FOLR2high LYVE1+ Mφ	CCR2					0.0225926	H2+ Mφ																											0	FOLR2+ AQP1+ Mφ	CCR2	PsA						0	CD16 Mo	CD14.1
	0	FOLR2+ AQP1+ Mφ	CCR2					0.00451852	Lining Mφ																											0	FOLR2+ AQP1+ Mφ	CCR2	PsA						0	CD14 Mo	CD14.1
	0	FOLR2+ AQP1+ Mφ	CCR2					0	Lining Mφ																											2.017	SPP1+ CXCL10+ Mφ	CCR2	PsA						0.363513	CD14 Mo	CD14.1
	0	CCR7+ DC	CCR2					0	Cd163+ Lyve1+ Mφ																											2.27667	SPP1+ CXCL10+ Mφ	CCR2	PsA						0	CD14 Mo	CD14.1
	0	FOLR2+ AQP1+ Mφ	CCR2					0	Aqp1+ Mφ																											1.73937	FOLR2high LYVE1+ Mφ	CCR2	PsA						0.839461	CD16 Mo	CD14.1
	0	SPP1+ CXCL10+ Mφ	CCR2					0	Cd163+ Lyve1+ Mφ																											0	FOLR2+ AQP1+ Mφ	CCR2	PsA						0	CD16 Mo	CD14.1
	0	FOLR2+ AQP1+ Mφ	CCR2					0	Cd163+ Lyve1+ Mφ																											0	FOLR2+ AQP1+ Mφ	CCR2	PsA						0.839461	CD14 Mo	CD14.1
	0	FOLR2high LYVE1+ Mφ	CCR2					0	Cd163+ Lyve1+ Mφ																											1.87341	SPP1+ CXCL10+ Mφ	CCR2	PsA						0.363513	CD14 Mo	CD14.1
	0	FOLR2high LYVE1+ Mφ	CCR2					0	H2+ Mφ																											0	FOLR2+ AQP1+ Mφ	CCR2	PsA						0.629539	CD14 Mo	CD14.1
	0	FOLR2+ AQP1+ Mφ	CCR2					0	Mo																											0	FOLR2+ AQP1+ Mφ	CCR2	PsA						1.01287	CD14 Mo	CD14.1
	0	FOLR2+ AQP1+ Mφ	CCR2					0.0411111	Hmox1+ Mφ																											0	SPP1+ CXCL10+ Mφ	CCR2	PsA						1.2893	CD2+ CCR2+ Pc	CD14.1
	0	FOLR2high LYVE1+ Mφ	CCR2					0	Mo																											0	FOLR2high LYVE1+ Mφ	CCR2	PsA						1.68338	CD16 Mo	CD14.1
	0	FOLR2+ AQP1+ Mφ	CCR2					0.0179259	H2+ DC																											2.15575	CD2+ CCR2+ Pc	CCR2	PsA						0	CD14 Mo	CD14.1
	0.661157	FOLR2+ AQP1+ Mφ	CCR2					0.0154815	Aqp1+ Mφ																											0	FOLR2+ AQP1+ Mφ	CCR2	PsA						0	CD16 Mo	CD14.1
	1.40895	FOLR2high LYVE1+ Mφ	CCR2					0	Cd163+ Lyve1+ Mφ																											0	FOLR2+ AQP1+ Mφ	CCR2	PsA						0.363513	CD14 Mo	CD14.1
	0	FOLR2+ AQP1+ Mφ	CCR2					0	Cd163+ Lyve1+ Mφ																											0	FOLR2+ AQP1+ Mφ	CCR2	PsA						1.16061	CD14 Mo	CD14.1
	1.55709	CD2+ CCR2+ Pc	CCR2					0.00485185	Hmox1+ Mφ																											1.86596	FOLR2+ AQP1+ Mφ	CCR2	PsA						0	CD14 Mo	CD14.1
	0	SPP1+ CXCL10+ Mφ	CCR2					0	Mo																											2.24301	CD2+ CCR2+ Pc	CCR2	PsA						0.839461	CD14 Mo	CD14.1
	0	FOLR2high LYVE1+ Mφ	CCR2					0	H2+ Mφ																											0	FOLR2+ AQP1+ Mφ	CCR2	PsA						1.2893	CD14 Mo	CD14.1
	0	FOLR2+ AQP1+ Mφ	CCR2					0.0887778	Aqp1+ Mφ																											0	FOLR2+ AQP1+ Mφ	CCR2	PsA						1.4033	CD14 Mo	CD14.1
	0	TRAF4+ pDC	CCR2					0.0898519	Cd163+ Lyve1+ Mφ																											0	FOLR2+ AQP1+ Mφ	CCR2	PsA						0	CD16 Mo	CD14.1
	0	FOLR2+ AQP1+ Mφ	CCR2					0	Hmox1+ Mφ																											0	FOLR2high LYVE1+ Mφ	CCR2	PsA						1.01287	CD14 Mo	CD14.1
	1.19219	CD2+ CCR2+ Pc	CCR2					0	Lining Mφ																											0	FOLR2high LYVE1+ Mφ	CCR2	PsA						0.363513	CD14 Mo	CD14.1
	0	FOLR2high LYVE1+ Mφ	CCR2					0	Hmox1+ Mφ																											0	FOLR2high LYVE1+ Mφ	CCR2	PsA						0.363513	CD14 Mo	CD14.1
	0	FOLR2+ AQP1+ Mφ	CCR2					0	H2+ DC																											0	SPP1+ CXCL10+ Mφ	CCR2	PsA						0	CD2+ CCR2+ Pc	CD14.1
	0	FOLR2+ AQP1+ Mφ	CCR2					0	Hmox1+ Mφ																											2.44509	CD2+ CCR2+ Pc	CCR2	PsA						0.629539	CD14 Mo	CD14.1
	0	FOLR2high LYVE1+ Mφ	CCR2					0	Mo																											2.3661	CD2+ CCR2+ Pc	CCR2	PsA						0	CD14 Mo	CD14.1
	0.983423	FOLR2high LYVE1+ Mφ	CCR2					0	Mo																											0	FOLR2+ AQP1+ Mφ	CCR2	PsA						0.363513	CD14 Mo	CD14.1
	0.65195	SPP1+ CXCL10+ Mφ	CCR2					0	Cd163+ Lyve1+ Mφ																											1.58812	FOLR2high LYVE1+ Mφ	CCR2	PsA						0	CD14 Mo	CD14.1
	0.824877	CD1C+ DC	CCR2					0	Lining Mφ																											0	FOLR2+ AQP1+ Mφ	CCR2	PsA						0.629539	CD2+ CCR2+ Pc	CD14.1
	1.3028	SPP1+ CXCL10+ Mφ	CCR2					0	Mo																											0	FOLR2+ AQP1+ Mφ	CCR2	PsA						0.629539	CD14 Mo	CD14.1
	0.786	FOLR2+ AQP1+ Mφ	CCR2					0.00844444	H2+ Mφ																											0	FOLR2high LYVE1+ Mφ	CCR2	PsA						0	CD14 Mo	CD14.1
	0	SPP1+ CXCL10+ Mφ	CCR2					0	Cd163+ Lyve1+ Mφ																											1.56992	FOLR2high LYVE1+ Mφ	CCR2	PsA						0.839461	CD14 Mo	CD14.1
	1.06744	FOLR2+ AQP1+ Mφ	CCR2					0	Hmox1+ Mφ																											0	SPP1+ CXCL10+ Mφ	CCR2	PsA						0	CD2+ CCR2+ Pc	CD14.1
	1.429	SPP1+ CXCL10+ Mφ	CCR2					0	Hmox1+ Mφ																											1.8345	FOLR2high LYVE1+ Mφ	CCR2	PsA						0.363513	CD14 Mo	CD14.1
	0	FOLR2+ AQP1+ Mφ	CCR2					0	Aqp1+ Mφ																											0	FOLR2high LYVE1+ Mφ	CCR2	PsA						1.90194	CD14 Mo	CD14.1
	0.622128	CD2+ CCR2+ Pc	CCR2					0	Hmox1+ Mφ																											1.99481	SPP1+ CXCL10+ Mφ	CCR2	PsA						0	CD14 Mo	CD14.1
	0.761097	S100A12+ Mo	CCR2					0.092037	Cd163+ Lyve1+ Mφ																											0	FOLR2+ AQP1+ Mφ	CCR2	PsA						1.76166	CD14 Mo	CD14.1
	0	FOLR2high LYVE1+ Mφ	CCR2					0	Cd163+ Lyve1+ Mφ																											0	FOLR2+ AQP1+ Mφ	CCR2	PsA						0.839461	CD14 Mo	CD14.1
	0	SPP1+ CXCL10+ Mφ	CCR2					0	H2+ Mφ																											1.56835	FOLR2+ AQP1+ Mφ	CCR2	PsA						1.50563	CD14 Mo	CD14.1
	0	FOLR2high LYVE1+ Mφ	CCR2					0	Aqp1+ Mφ																											0	FOLR2+ AQP1+ Mφ	CCR2	PsA						1.16061	CD2+ CCR2+ Pc	CD14.1
	0	SPP1+ CXCL10+ Mφ	CCR2					0	Aqp1+ Mφ																											0	FOLR2+ AQP1+ Mφ	CCR2	PsA						0.363513	CD16 Mo	CD14.1
	0	S100A12+ Mo	CCR2					0	Mo																											0	FOLR2high LYVE1+ Mφ	CCR2	PsA						0	cDC2	CD14.1
	0	FOLR2+ AQP1+ Mφ	CCR2					0	Mo																											0	FOLR2+ AQP1+ Mφ	CCR2	PsA						0	CD14 Mo	CD14.1
	1.20405	SPP1+ CXCL10+ Mφ	CCR2					0.0394815	Cd163+ Lyve1+ Mφ																											0	FOLR2+ AQP1+ Mφ	CCR2	PsA						0	CD14 Mo	CD14.1
	1.0334	S100A12+ Mo	CCR2					0	Hmox1+ Mφ																											1.58185	FOLR2+ AQP1+ Mφ	CCR2	PsA						0.363513	CD14 Mo	CD14.1
	0	FOLR2+ AQP1+ Mφ	CCR2					0.0416667	Hmox1+ Mφ																											2.02891	S100A12+ Mo	CCR2	PsA						1.50563	CD14 Mo	CD14.1
	0	FOLR2high LYVE1+ Mφ	CCR2					0	Lining Mφ																											0	FOLR2+ AQP1+ Mφ	CCR2	PsA						0.629539	CD14 Mo	CD14.1
	0	FOLR2+ AQP1+ Mφ	CCR2					0.00948148	Cd163+ Lyve1+ Mφ																											1.60704	FOLR2+ AQP1+ Mφ	CCR2	PsA						0.363513	pDC	CD14.1
	0	FOLR2+ AQP1+ Mφ	CCR2					0	Mo																											0	FOLR2high LYVE1+ Mφ	CCR2	PsA						0	CD14 Mo	CD14.1
	0	FOLR2+ AQP1+ Mφ	CCR2					0.0407037	Cd163+ Lyve1+ Mφ																											0	SPP1+ CXCL10+ Mφ	CCR2	PsA						0	CD16 Mo	CD14.1
	0	FOLR2+ AQP1+ Mφ	CCR2					0.0786667	Lining Mφ																											2.16566	FOLR2+ AQP1+ Mφ	CCR2	PsA						1.01287	CD14 Mo	CD14.1
	0	FOLR2+ AQP1+ Mφ	CCR2					0	Cd163+ Lyve1+ Mφ																											2.15019	S100A12+ Mo	CCR2	PsA						1.16061	CD14 Mo	CD14.1
	0	SPP1+ CXCL10+ Mφ	CCR2					0.103333	Aqp1+ Mφ																											0	FOLR2+ AQP1+ Mφ	CCR2	PsA						1.01287	CD14 Mo	CD14.1
	0	FOLR2high LYVE1+ Mφ	CCR2					0.0210741	Cd163+ Lyve1+ Mφ																											1.91231	FOLR2+ AQP1+ Mφ	CCR2	PsA						0	cDC2	CD14.1
	0.541464	FOLR2high LYVE1+ Mφ	CCR2					0	Aqp1+ Mφ																											0	FOLR2+ AQP1+ Mφ	CCR2	PsA						0	CD14 Mo	CD14.1
	0	FOLR2+ AQP1+ Mφ	CCR2					0	Hmox1+ Mφ																											1.85267	S100A12+ Mo	CCR2	PsA						1.01287	CD14 Mo	CD14.1
	1.31157	S100A12+ Mo	CCR2					0.0124444	H2+ DC																											0	FOLR2+ AQP1+ Mφ	CCR2	PsA						0	CD14 Mo	CD14.1
	1.45983	CD1C+ DC	CCR2					0	Aqp1+ Mφ																											1.8831	S100A12+ Mo	CCR2	PsA						0.363513	CD14 Mo	CD14.1
	0	FOLR2+ AQP1+ Mφ	CCR2					0.00611111	H2+ Mφ																											0	FOLR2high LYVE1+ Mφ	CCR2	PsA						0	cDC2	CD14.1
	0	FOLR2high LYVE1+ Mφ	CCR2					0	Hmox1+ Mφ																											0	FOLR2+ AQP1+ Mφ	CCR2	PsA						0.839461	CD14 Mo	CD14.1
	0	FOLR2high LYVE1+ Mφ	CCR2					0	Aqp1+ Mφ																											0	FOLR2+ AQP1+ Mφ	CCR2	PsA						1.01287	CD14 Mo	CD14.1
	0.944476	FOLR2high LYVE1+ Mφ	CCR2					0	Mo																											1.83737	CD2+ CCR2+ Pc	CCR2	PsA						0.629539	CD14 Mo	CD14.1
	0	FOLR2+ AQP1+ Mφ	CCR2					0.0578889	Hmox1+ Mφ																											0	FOLR2high LYVE1+ Mφ	CCR2	PsA						1.16061	CD14 Mo	CD14.1
	0	FOLR2+ AQP1+ Mφ	CCR2					0	Hmox1+ Mφ																											0	FOLR2+ AQP1+ Mφ	CCR2	PsA						1.59845	CD14 Mo	CD14.1
	0.6821	FOLR2high LYVE1+ Mφ	CCR2					0.0929259	Lining Mφ																											0	FOLR2+ AQP1+ Mφ	CCR2	PsA						0.839461	CD14 Mo	CD14.1
	1.44058	CD2+ CCR2+ Pc	CCR2					0.111593	H2+ Mφ																											1.99249	FOLR2high LYVE1+ Mφ	CCR2	PsA						0	CD16 Mo	CD14.1
	0	Proliferating	CCR2					0.0508889	H2+ DC																											1.82932	SPP1+ CXCL10+ Mφ	CCR2	PsA						0	CD14 Mo	CD14.1
	0	FOLR2+ AQP1+ Mφ	CCR2					0	Aqp1+ Mφ																											0	SPP1+ CXCL10+ Mφ	CCR2	PsA						0	CD14 Mo	CD14.1
	0	FOLR2high LYVE1+ Mφ	CCR2					0	Cd163+ Lyve1+ Mφ																											2.25129	CD2+ CCR2+ Pc	CCR2	PsA						0.363513	CD16 Mo	CD14.1
	0.861939	SPP1+ CXCL10+ Mφ Mφ	CCR2					0	Aqp1+ Mφ																											1.87939	SPP1+ CXCL10+ Mφ	CCR2	PsA						1.16061	CD14 Mo	CD14.1
	0	FOLR2high LYVE1+ Mφ	CCR2					0	Cd163+ Lyve1+ Mφ																											0	FOLR2+ AQP1+ Mφ	CCR2	PsA						0.629539	CD14 Mo	CD14.1
	1.12256	CD2+ CCR2+ Pc	CCR2					0	Lining Mφ																											1.99967	S100A12+ Mo	CCR2	PsA						0.363513	CD14 Mo	CD14.1
	0	FOLR2high LYVE1+ Mφ	CCR2					0.0205185	H2+ DC																											2.92357	CD2+ CCR2+ Pc	CCR2	PsA						0.629539	CD14 Mo	CD14.1
	0	FOLR2+ AQP1+ Mφ	CCR2					0	Hmox1+ Mφ																											0	FOLR2high LYVE1+ Mφ	CCR2	PsA						0	CD14 Mo	CD14.1
	0	SPP1+ CXCL10+ Mφ	CCR2					0	Mo																											0	FOLR2+ AQP1+ Mφ	CCR2	PsA						1.2893	CD2+ CCR2+ Pc	CD14.1
	0	FOLR2high LYVE1+ Mφ	CCR2					0.032037	Hmox1+ Mφ																											2.52539	CD2+ CCR2+ Pc	CCR2	PsA						0	cDC1	CD14.1
	1.16801	CD2+ CCR2+ Pc	CCR2					0	Lining Mφ																											0	FOLR2+ AQP1+ Mφ	CCR2	PsA						0.629539	CD14 Mo	CD14.1
	0	FOLR2high LYVE1+ Mφ	CCR2					0	Aqp1+ Mφ																											0	FOLR2high LYVE1+ Mφ	CCR2	PsA						0.629539	CD2+ CCR2+ Pc	CD14.1
	0	FOLR2high LYVE1+ Mφ	CCR2					0	Lining Mφ																											2.08047	S100A12+ Mo	CCR2	PsA						1.01287	CD14 Mo	CD14.1
	1.01164	CD2+ CCR2+ Pc	CCR2					0.0916296	Cd163+ Lyve1+ Mφ																											2.04337	FOLR2+ AQP1+ Mφ	CCR2	PsA						0	CD14 Mo	CD14.1
	0	FOLR2high LYVE1+ Mφ	CCR2					0	Lining Mφ																											0	SPP1+ CXCL10+ Mφ	CCR2	PsA						0	CD14 Mo	CD14.1
	0.548271	FOLR2+ AQP1+ Mφ	CCR2					0	Aqp1+ Mφ																											0	FOLR2high LYVE1+ Mφ	CCR2	PsA						2.36502	CD14 Mo	CD14.1
	0.694635	SPP1+ CXCL10+ Mφ	CCR2					0.0215556	Hmox1+ Mφ																											0	FOLR2+ AQP1+ Mφ	CCR2	PsA						0.629539	CD14 Mo	CD14.1
	0	FOLR2high LYVE1+ Mφ	CCR2					0.0391111	Cd163+ Lyve1+ Mφ																											0	FOLR2+ AQP1+ Mφ	CCR2	PsA						1.01287	CD14 Mo	CD14.1
	0	CD1C+ DC	CCR2					0	Aqp1+ Mφ																											0	FOLR2+ AQP1+ Mφ	CCR2	PsA						0	CD14 Mo	CD14.1
	0.495004	SPP1+ CXCL10+ Mφ Mφ	CCR2					0	Mo																											2.63407	SPP1+ CXCL10+ Mφ	CCR2	PsA						0	cDC2	CD14.1
	0	FOLR2+ AQP1+ Mφ	CCR2					0	Aqp1+ Mφ																											0	FOLR2+ AQP1+ Mφ	CCR2	PsA						0.363513	CD14 Mo	CD14.1
	1.49068	CD2+ CCR2+ Pc	CCR2					0	Cd163+ Lyve1+ Mφ																											0	SPP1+ CXCL10+ Mφ	CCR2	PsA						0	CD14 Mo	CD14.1
	0	FOLR2+ AQP1+ Mφ	CCR2					0	Hmox1+ Mφ																											0	FOLR2+ AQP1+ Mφ	CCR2	PsA						0	CD14 Mo	CD14.1
	0	FOLR2high LYVE1+ Mφ	CCR2					0	Aqp1+ Mφ																											2.16227	CD2+ CCR2+ Pc	CCR2	PsA						0.839461	CD14 Mo	CD14.1
	0	TRAF4+ pDC	CCR2					0	Aqp1+ Mφ																											0	FOLR2high LYVE1+ Mφ	CCR2	PsA						0	CD14 Mo	CD14.1
	0	SPP1+ CXCL10+ Mφ	CCR2					0	Cd163+ Lyve1+ Mφ																											1.83195	FOLR2high LYVE1+ Mφ	CCR2	PsA						1.01287	CD14 Mo	CD14.1
	0	FOLR2+ AQP1+ Mφ	CCR2					0.00992593	Lining Mφ																											0	FOLR2+ AQP1+ Mφ	CCR2	PsA						1.01287	CD14 Mo	CD14.1
	0	FOLR2+ AQP1+ Mφ	CCR2					0	Cd163+ Lyve1+ Mφ																											0	FOLR2+ AQP1+ Mφ	CCR2	PsA						0	cDC2	CD14.1
	0	CLEC9A+ DC1	CCR2					0	Aqp1+ Mφ																											0	FOLR2high LYVE1+ Mφ	CCR2	PsA						0	CD14 Mo	CD14.1
	0.516827	FOLR2high LYVE1+ Mφ	CCR2					0	H2+ DC																											0	SPP1+ CXCL10+ Mφ	CCR2	PsA						1.4033	CD14 Mo	CD14.1
	0.907603	FOLR2high LYVE1+ Mφ	CCR2					0.00611111	H2+ DC																											0	FOLR2high LYVE1+ Mφ	CCR2	PsA						1.16061	CD14 Mo	CD14.1
	0	FOLR2high LYVE1+ Mφ	CCR2					0	Aqp1+ Mφ																											0	FOLR2+ AQP1+ Mφ	CCR2	PsA						0.363513	CD14 Mo	CD14.1
	0	FOLR2+ AQP1+ Mφ	CCR2					0	Aqp1+ Mφ																											0	FOLR2+ AQP1+ Mφ	CCR2	PsA						0	pDC	CD14.1
	0.54723	SPP1+ CXCL10+ Mφ	CCR2					0	Cd163+ Lyve1+ Mφ																											0	FOLR2high LYVE1+ Mφ	CCR2	PsA						0	CD2+ CCR2+ Pc	CD14.1
	0	FOLR2+ AQP1+ Mφ	CCR2					0	Hmox1+ Mφ																											1.80558	SPP1+ CXCL10+ Mφ	CCR2	PsA						0	CD14 Mo	CD14.1
	0	SPP1+ CXCL10+ Mφ	CCR2					0	Hmox1+ Mφ																											2.38884	CD2+ CCR2+ Pc	CCR2	PsA						1.2893	CD14 Mo	CD14.1
	0	FOLR2+ AQP1+ Mφ	CCR2					0	Aqp1+ Mφ																											2.23488	S100A12+ Mo	CCR2	PsA						0.629539	CD14 Mo	CD14.1
	0	FOLR2+ AQP1+ Mφ	CCR2					0.100222	Aqp1+ Mφ																											1.8652	SPP1+ CXCL10+ Mφ	CCR2	PsA						0	CD14 Mo	CD14.1
	1.12137	SPP1+ CXCL10+ Mφ Mφ	CCR2					0	Mo																											2.24528	SPP1+ CXCL10+ Mφ	CCR2	PsA						0	CD14 Mo	CD14.1
	0.975821	SPP1+ CXCL10+ Mφ	CCR2					0	Cd163+ Lyve1+ Mφ																											0	FOLR2+ AQP1+ Mφ	CCR2	PsA						0	CD14 Mo	CD14.1
	0	FOLR2high LYVE1+ Mφ	CCR2					0.107556	Aqp1+ Mφ																											0	FOLR2+ AQP1+ Mφ	CCR2	PsA						0	CD14 Mo	CD14.1
	0	FOLR2+ AQP1+ Mφ	CCR2					0	H2+ Mφ																											0	FOLR2high LYVE1+ Mφ	CCR2	PsA						0.629539	CD14 Mo	CD14.1
	0	FOLR2+ AQP1+ Mφ	CCR2					0.140889	H2+ Mφ																											0	FOLR2+ AQP1+ Mφ	CCR2	PsA						0	CD14 Mo	CD14.1
	0.542374	SPP1+ CXCL10+ Mφ	CCR2					0	Cd163+ Lyve1+ Mφ																											0	FOLR2+ AQP1+ Mφ	CCR2	PsA						0	CD14 Mo	CD14.1
	0	FOLR2+ AQP1+ Mφ	CCR2					0	Mo																											1.74047	SPP1+ CXCL10+ Mφ	CCR2	PsA						0	CD14 Mo	CD14.1
	0	FOLR2+ AQP1+ Mφ	CCR2					0	Mo																											0	SPP1+ CXCL10+ Mφ	CCR2	PsA						1.50563	CD14 Mo	CD14.1
	0	FOLR2+ AQP1+ Mφ	CCR2					0	Cd163+ Lyve1+ Mφ																											0	FOLR2+ AQP1+ Mφ	CCR2	PsA						0	CD16 Mo	CD14.1
	0	FOLR2high LYVE1+ Mφ	CCR2					0	Cd163+ Lyve1+ Mφ																											0	SPP1+ CXCL10+ Mφ	CCR2	PsA						1.16061	CD14 Mo	CD14.1
	0.783027	CD2+ CCR2+ Pc	CCR2					0.0276667	H2+ DC																											0	FOLR2+ AQP1+ Mφ	CCR2	PsA						0.839461	CD14 Mo	CD14.1
	0	FOLR2+ AQP1+ Mφ	CCR2					0	Hmox1+ Mφ																											0	SPP1+ CXCL10+ Mφ	CCR2	PsA						0.839461	CD14 Mo	CD14.1
	0	FOLR2+ AQP1+ Mφ	CCR2					0	Lining Mφ																											0	FOLR2+ AQP1+ Mφ	CCR2	PsA						0	pDC	CD14.1
	0	FOLR2+ AQP1+ Mφ	CCR2					0	Hmox1+ Mφ																											1.79846	FOLR2high LYVE1+ Mφ	CCR2	PsA						0	CD14 Mo	CD14.1
	0.530706	FOLR2+ AQP1+ Mφ	CCR2					0	Mo																											0	FOLR2high LYVE1+ Mφ	CCR2	PsA						0	CD14 Mo	CD14.1
	0.962078	CD2+ CCR2+ Pc	CCR2					0	Aqp1+ Mφ																											0	FOLR2high LYVE1+ Mφ	CCR2	PsA						1.83426	CD14 Mo	CD14.1
	0	FOLR2+ AQP1+ Mφ	CCR2					0	Lining Mφ																											1.77835	SPP1+ CXCL10+ Mφ	CCR2	PsA						0	CD14 Mo	CD14.1
	0	FOLR2+ AQP1+ Mφ	CCR2					0	Hmox1+ Mφ																											1.64438	CD2+ CCR2+ Pc	CCR2	PsA						0.363513	CD14 Mo	CD14.1
	0	FOLR2+ AQP1+ Mφ	CCR2					0	Mo																											0	FOLR2high LYVE1+ Mφ	CCR2	PsA						0	CD14 Mo	CD14.1
	0	FOLR2high LYVE1+ Mφ	CCR2					0	Aqp1+ Mφ																											0	FOLR2+ AQP1+ Mφ	CCR2	PsA						0.839461	CD14 Mo	CD14.1
	0	FOLR2high LYVE1+ Mφ	CCR2					0	Mo																											2.43763	S100A12+ Mo	CCR2	PsA						0	CD14 Mo	CD14.1
	0	FOLR2high LYVE1+ Mφ	CCR2					0.0423704	H2+ DC																											1.96105	SPP1+ CXCL10+ Mφ	CCR2	PsA						0	cDC2	CD14.1
	0	SPP1+ CXCL10+ Mφ Mφ	CCR2					0.0635926	Cd163+ Lyve1+ Mφ																											0	SPP1+ CXCL10+ Mφ	CCR2	PsA						0.629539	CD14 Mo	CD14.1
	0.947105	CD2+ CCR2+ Pc	CCR2					0	Aqp1+ Mφ																											0	FOLR2+ AQP1+ Mφ	CCR2	PsA						0.363513	CD14 Mo	CD14.1
	0.839273	CD2+ CCR2+ Pc	CCR2					0	Mo																											0	SPP1+ CXCL10+ Mφ	CCR2	PsA						0	CD14 Mo	CD14.1
	0	FOLR2+ AQP1+ Mφ	CCR2					0	Cd163+ Lyve1+ Mφ																											1.67386	SPP1+ CXCL10+ Mφ	CCR2	PsA						0	cDC2	CD14.1
	0	FOLR2high LYVE1+ Mφ	CCR2					0.0444074	Cd163+ Lyve1+ Mφ																											0	FOLR2high LYVE1+ Mφ	CCR2	PsA						0.629539	CD14 Mo	CD14.1
	0	FOLR2+ AQP1+ Mφ	CCR2					0	Hmox1+ Mφ																											0	FOLR2+ AQP1+ Mφ	CCR2	PsA						1.01287	CD14 Mo	CD14.1
	0	Proliferating	CCR2					0	Lining Mφ																											0	FOLR2high LYVE1+ Mφ	CCR2	PsA						0	CD14 Mo	CD14.1
	0	FOLR2+ AQP1+ Mφ	CCR2					0	Lining Mφ																											0	FOLR2high LYVE1+ Mφ	CCR2	PsA						0.363513	CD14 Mo	CD14.1
	0	FOLR2high LYVE1+ Mφ	CCR2					0.0687778	Aqp1+ Mφ																											2.402	CD2+ CCR2+ Pc	CCR2	PsA						0	CD14 Mo	CD14.1
	0	FOLR2high LYVE1+ Mφ	CCR2					0	Cd163+ Lyve1+ Mφ																											0	FOLR2+ AQP1+ Mφ	CCR2	PsA						0	CD14 Mo	CD14.1
	0	SPP1+ CXCL10+ Mφ	CCR2					0	Cd163+ Lyve1+ Mφ																											0	FOLR2+ AQP1+ Mφ	CCR2	PsA						0.839461	CD14 Mo	CD14.1
	0.813019	FOLR2high LYVE1+ Mφ	CCR2					0	Aqp1+ Mφ																											1.56861	FOLR2+ AQP1+ Mφ	CCR2	PsA						0	CD14 Mo	CD14.1
	0	FOLR2high LYVE1+ Mφ	CCR2					0.105852	Hmox1+ Mφ																											0	FOLR2high LYVE1+ Mφ	CCR2	PsA						1.01287	CD14 Mo	CD14.1
	1.504	SPP1+ CXCL10+ Mφ	CCR2					0	Lining Mφ																											0	FOLR2+ AQP1+ Mφ	CCR2	PsA						0	CD14 Mo	CD14.1
	0	FOLR2+ AQP1+ Mφ	CCR2					0	Hmox1+ Mφ																											0	FOLR2high LYVE1+ Mφ	CCR2	PsA						0.629539	CD16 Mo	CD14.1
	0	FOLR2+ AQP1+ Mφ	CCR2					0	Mo																											2.34741	FOLR2+ AQP1+ Mφ	CCR2	PsA						0	CD14 Mo	CD14.1
	0	FOLR2+ AQP1+ Mφ	CCR2					0.0823333	Aqp1+ Mφ																											0	FOLR2+ AQP1+ Mφ	CCR2	PsA						1.59845	CD14 Mo	CD14.1
	0	FOLR2+ AQP1+ Mφ	CCR2					0	DC																											0	FOLR2+ AQP1+ Mφ	CCR2	PsA						0.629539	CD14 Mo	CD14.1
	0	FOLR2+ AQP1+ Mφ	CCR2					0	Mo																											2.16088	S100A12+ Mo	CCR2	PsA						0.839461	CD14 Mo	CD14.1
	0	FOLR2high LYVE1+ Mφ	CCR2					0	Hmox1+ Mφ																											0	SPP1+ CXCL10+ Mφ	CCR2	PsA						0.629539	CD14 Mo	CD14.1
	0	FOLR2+ AQP1+ Mφ	CCR2					0	Hmox1+ Mφ																											0	FOLR2+ AQP1+ Mφ	CCR2	PsA						1.01287	CD14 Mo	CD14.1
	0	FOLR2+ AQP1+ Mφ	CCR2					0	Mo																											2.56566	CD2+ CCR2+ Pc	CCR2	PsA						1.01287	CD2+ CCR2+ Pc	CD14.1
	0	FOLR2+ AQP1+ Mφ	CCR2					0.038037	H2+ Mφ																											0	FOLR2high LYVE1+ Mφ	CCR2	PsA						1.01287	CD14 Mo	CD14.1
	0.631615	S100A12+ Mo	CCR2					0.0775185	Hmox1+ Mφ																											2.40384	CD2+ CCR2+ Pc	CCR2	PsA						1.50563	CD14 Mo	CD14.1
	0	FOLR2+ AQP1+ Mφ	CCR2					0	Mo																											2.6307	CD2+ CCR2+ Pc	CCR2	PsA						0.839461	CD14 Mo	CD14.1
	0	FOLR2+ AQP1+ Mφ	CCR2					0	H2+ Mφ																											0	FOLR2+ AQP1+ Mφ	CCR2	PsA						1.59845	CD14 Mo	CD14.1
	0	FOLR2high LYVE1+ Mφ	CCR2					0	Mo																											0	FOLR2high LYVE1+ Mφ	CCR2	PsA						0.363513	CD14 Mo	CD14.1
	0	SPP1+ CXCL10+ Mφ	CCR2					0.022963	Cd163+ Lyve1+ Mφ																											0	FOLR2+ AQP1+ Mφ	CCR2	PsA						0.363513	CD14 Mo	CD14.1
	0.872574	FOLR2+ AQP1+ Mφ	CCR2					0	Mo																											1.86034	SPP1+ CXCL10+ Mφ	CCR2	PsA						0	CD2+ CCR2+ Pc	CD14.1
	1.03713	S100A12+ Mo	CCR2					0	Lining Mφ																											0	FOLR2high LYVE1+ Mφ	CCR2	PsA						1.59845	CD14 Mo	CD14.1
	0	FOLR2+ AQP1+ Mφ	CCR2					0	Aqp1+ Mφ																											0	FOLR2+ AQP1+ Mφ	CCR2	PsA						1.01287	CD14 Mo	CD14.1
	0.748821	FOLR2+ AQP1+ Mφ	CCR2					0	Mo																											0	FOLR2+ AQP1+ Mφ	CCR2	PsA						0	CD2+ CCR2+ Pc	CD14.1
	0	FOLR2+ AQP1+ Mφ	CCR2					0.0370741	Cd163+ Lyve1+ Mφ																											1.87524	SPP1+ CXCL10+ Mφ	CCR2	PsA						0.629539	CD14 Mo	CD14.1
	0.551601	S100A12+ Mo	CCR2					0	Cd163+ Lyve1+ Mφ																											1.54606	SPP1+ CXCL10+ Mφ	CCR2	PsA						1.01287	CD14 Mo	CD14.1
	0	FOLR2+ AQP1+ Mφ	CCR2					0.0287407	H2+ DC																											0	FOLR2+ AQP1+ Mφ	CCR2	PsA						0.629539	CD14 Mo	CD14.1
	0.872501	S100A12+ Mo	CCR2					0	Lining Mφ																											0	FOLR2+ AQP1+ Mφ	CCR2	PsA						0	pDC	CD14.1
	0	FOLR2high LYVE1+ Mφ	CCR2					0.0133704	Aqp1+ Mφ																											0	FOLR2+ AQP1+ Mφ	CCR2	PsA						0.839461	CD14 Mo	CD14.1
	0	FOLR2+ AQP1+ Mφ	CCR2					0	Cd163+ Lyve1+ Mφ																											0	FOLR2+ AQP1+ Mφ	CCR2	PsA						1.01287	CD2+ CCR2+ Pc	CD14.1
	0	FOLR2+ AQP1+ Mφ	CCR2					0	Cd163+ Lyve1+ Mφ																											2.16675	FOLR2high LYVE1+ Mφ	CCR2	PsA						0	CD14 Mo	CD14.1
	0.531268	FOLR2high LYVE1+ Mφ	CCR2					0	Cd163+ Lyve1+ Mφ																											0	FOLR2+ AQP1+ Mφ	CCR2	PsA						0	CD14 Mo	CD14.1
	0	FOLR2high LYVE1+ Mφ	CCR2					0.041963	Cd163+ Lyve1+ Mφ																											2.45331	S100A12+ Mo	CCR2	PsA						0	CD14 Mo	CD14.1
	0	FOLR2+ AQP1+ Mφ	CCR2					0.0277037	Hmox1+ Mφ																											1.86941	FOLR2+ AQP1+ Mφ	CCR2	PsA						1.16061	CD14 Mo	CD14.1
	0	FOLR2+ AQP1+ Mφ	CCR2					0	H2+ DC																											0	FOLR2high LYVE1+ Mφ	CCR2	PsA						1.16061	CD14 Mo	CD14.1
	0	FOLR2high LYVE1+ Mφ	CCR2					0.0672963	Cd163+ Lyve1+ Mφ																											1.55815	FOLR2+ AQP1+ Mφ	CCR2	PsA						0	CD14 Mo	CD14.1
	0	FOLR2+ AQP1+ Mφ	CCR2					0.0792593	H2+ Mφ																											1.62435	FOLR2high LYVE1+ Mφ	CCR2	PsA						1.01287	CD14 Mo	CD14.1
	0	SPP1+ CXCL10+ Mφ	CCR2					0	Hmox1+ Mφ																											0	FOLR2high LYVE1+ Mφ	CCR2	PsA						0.839461	CD16 Mo	CD14.1
	1.13136	CD2+ CCR2+ Pc	CCR2					0	Cd163+ Lyve1+ Mφ																											1.54099	SPP1+ CXCL10+ Mφ	CCR2	PsA						0.363513	CD14 Mo	CD14.1
	0.884202	SPP1+ CXCL10+ Mφ	CCR2					0.00337037	Hmox1+ Mφ																											0	FOLR2+ AQP1+ Mφ	CCR2	PsA						0	CD16 Mo	CD14.1
	0	FOLR2+ AQP1+ Mφ	CCR2					0	Hmox1+ Mφ																											1.7611	SPP1+ CXCL10+ Mφ	CCR2	PsA						0.839461	CD14 Mo	CD14.1
	0.779884	S100A12+ Mo	CCR2					0	Aqp1+ Mφ																											0	FOLR2+ AQP1+ Mφ	CCR2	PsA						0	CD14 Mo	CD14.1
	1.20695	CD2+ CCR2+ Pc	CCR2					0.0694815	Hmox1+ Mφ																											1.54194	FOLR2high LYVE1+ Mφ	CCR2	PsA						0.629539	CD14 Mo	CD14.1
	0	FOLR2high LYVE1+ Mφ	CCR2					0	Cd163+ Lyve1+ Mφ																											0	SPP1+ CXCL10+ Mφ	CCR2	PsA						0.629539	CD14 Mo	CD14.1
	0	FOLR2+ AQP1+ Mφ	CCR2					0	Mo																											0	FOLR2+ AQP1+ Mφ	CCR2	PsA						0.363513	CD14 Mo	CD14.1
	1.34207	CD2+ CCR2+ Pc	CCR2					0.174333	Cd163+ Lyve1+ Mφ																											1.81457	FOLR2high LYVE1+ Mφ	CCR2	PsA						0	CD14 Mo	CD14.1
	0	FOLR2+ AQP1+ Mφ	CCR2					0.123037	Hmox1+ Mφ																											0	FOLR2high LYVE1+ Mφ	CCR2	PsA						0.629539	CD14 Mo	CD14.1
	0	FOLR2high LYVE1+ Mφ	CCR2					0	Lining Mφ																											2.12032	CD2+ CCR2+ Pc	CCR2	PsA						0.363513	CD14 Mo	CD14.1
	0.596861	S100A12+ Mo	CCR2					0	Mo																											0	SPP1+ CXCL10+ Mφ	CCR2	PsA						0.839461	CD14 Mo	CD14.1
	0.780772	FOLR2+ AQP1+ Mφ	CCR2					0	Mo																											0	FOLR2+ AQP1+ Mφ	CCR2	PsA						1.50563	CD14 Mo	CD14.1
	0	Proliferating	CCR2					0.00855556	Hmox1+ Mφ																											2.35863	CD2+ CCR2+ Pc	CCR2	PsA						0.839461	CD14 Mo	CD14.1
	0	SPP1+ CXCL10+ Mφ	CCR2					0	Cd163+ Lyve1+ Mφ																											0	FOLR2+ AQP1+ Mφ	CCR2	PsA						0.363513	CD14 Mo	CD14.1
	0	FOLR2high LYVE1+ Mφ	CCR2					0	Mo																											0	FOLR2+ AQP1+ Mφ	CCR2	PsA						0	CD14 Mo	CD14.1
	0	FOLR2+ AQP1+ Mφ	CCR2					0	Hmox1+ Mφ																											1.96521	S100A12+ Mo	CCR2	PsA						1.76166	CD14 Mo	CD14.1
	0	FOLR2+ AQP1+ Mφ	CCR2					0.00955556	Hmox1+ Mφ																											2.0547	S100A12+ Mo	CCR2	PsA						0.629539	CD14 Mo	CD14.1
	0	FOLR2+ AQP1+ Mφ	CCR2					0	Cd163+ Lyve1+ Mφ																											1.94542	S100A12+ Mo	CCR2	PsA						1.01287	CD14 Mo	CD14.1
	1.25625	SPP1+ CXCL10+ Mφ	CCR2					0	Cd163+ Lyve1+ Mφ																											1.95622	S100A12+ Mo	CCR2	PsA						0.839461	CD2+ CCR2+ Pc	CD14.1
	0	FOLR2+ AQP1+ Mφ	CCR2					0	Cd163+ Lyve1+ Mφ																											2.32037	S100A12+ Mo	CCR2	PsA						0	CD14 Mo	CD14.1
	0	SPP1+ CXCL10+ Mφ	CCR2					0.0816667	H2+ DC																											2.40501	S100A12+ Mo	CCR2	PsA						0.363513	CD14 Mo	CD14.1
	0	FOLR2+ AQP1+ Mφ	CCR2					0.0815926	Hmox1+ Mφ																											2.51318	S100A12+ Mo	CCR2	PsA						0.363513	CD14 Mo	CD14.1
	0.730487	SPP1+ CXCL10+ Mφ	CCR2					0	Mo																											1.91926	S100A12+ Mo	CCR2	PsA						0	CD16 Mo	CD14.1
	0	FOLR2high LYVE1+ Mφ	CCR2					0.0192963	Lining Mφ																											2.11072	S100A12+ Mo	CCR2	PsA						0.839461	CD14 Mo	CD14.1
	0	FOLR2high LYVE1+ Mφ	CCR2					0	Aqp1+ Mφ																											2.48762	S100A12+ Mo	CCR2	PsA						0	CD14 Mo	CD14.1
	0	FOLR2+ AQP1+ Mφ	CCR2					0	Cd163+ Lyve1+ Mφ																											2.27634	S100A12+ Mo	CCR2	PsA						0.363513	CD14 Mo	CD14.1
	0	FOLR2+ AQP1+ Mφ	CCR2					0.0704815	Aqp1+ Mφ																											2.41176	S100A12+ Mo	CCR2	PsA						0.839461	CD14 Mo	CD14.1
	0	FOLR2high LYVE1+ Mφ	CCR2					0	Lining Mφ																											2.3293	S100A12+ Mo	CCR2	PsA						0	CD14 Mo	CD14.1
	0	FOLR2high LYVE1+ Mφ	CCR2					0.0227778	Hmox1+ Mφ																											2.166	S100A12+ Mo	CCR2	PsA						0.839461	CD14 Mo	CD14.1
	0	FOLR2high LYVE1+ Mφ	CCR2					0	Hmox1+ Mφ																											1.83869	S100A12+ Mo	CCR2	PsA						1.01287	CD14 Mo	CD14.1
	0	FOLR2+ AQP1+ Mφ	CCR2					0	Mo																											2.09014	S100A12+ Mo	CCR2	PsA						0.363513	CD14 Mo	CD14.1
	0.491907	FOLR2+ AQP1+ Mφ	CCR2					0	Mo																											2.04777	S100A12+ Mo	CCR2	PsA						1.16061	CD2+ CCR2+ Pc	CD14.1
	0	FOLR2high LYVE1+ Mφ	CCR2					0	Lining Mφ																											2.2859	S100A12+ Mo	CCR2	PsA						0.839461	CD14 Mo	CD14.1
	0.834995	SPP1+ CXCL10+ Mφ	CCR2					0.00796296	Hmox1+ Mφ																											2.12457	S100A12+ Mo	CCR2	PsA						0.839461	CD14 Mo	CD14.1
	0.435383	FOLR2+ AQP1+ Mφ	CCR2					0	Lining Mφ																											1.86564	S100A12+ Mo	CCR2	PsA						0.363513	cDC2	CD14.1
	0.987718	S100A12+ Mo	CCR2					0	Mo																											2.1828	S100A12+ Mo	CCR2	PsA						0.363513	CD14 Mo	CD14.1
	0.547664	SPP1+ CXCL10+ Mφ	CCR2					0	pDC																											1.90471	S100A12+ Mo	CCR2	PsA						0.363513	CD14 Mo	CD14.1
	1.5032	SPP1+ CXCL10+ Mφ	CCR2					0.0798889	Cd163+ Lyve1+ Mφ																											2.42764	S100A12+ Mo	CCR2	PsA						0.629539	CD14 Mo	CD14.1
	0	FOLR2+ AQP1+ Mφ	CCR2					0	Hmox1+ Mφ																											2.09069	S100A12+ Mo	CCR2	PsA						0	CD14 Mo	CD14.1
	0.963557	CD1C+ DC	CCR2					0	Hmox1+ Mφ																											2.39847	S100A12+ Mo	CCR2	PsA						0.363513	CD14 Mo	CD14.1
	0	FOLR2+ AQP1+ Mφ	CCR2					0	Mo																											2.41759	S100A12+ Mo	CCR2	PsA						1.50563	CD14 Mo	CD14.1
	0	FOLR2high LYVE1+ Mφ	CCR2					0.118	H2+ Mφ																											2.06647	S100A12+ Mo	CCR2	PsA						1.59845	CD14 Mo	CD14.1
	0.542023	FOLR2+ AQP1+ Mφ	CCR2					0.089	Hmox1+ Mφ																											2.54853	S100A12+ Mo	CCR2	PsA						0.363513	CD14 Mo	CD14.1
	0	FOLR2+ AQP1+ Mφ	CCR2					0.0136296	Hmox1+ Mφ																											2.55479	S100A12+ Mo	CCR2	PsA						0	CD2+ CCR2+ Pc	CD14.1
	0.509707	FOLR2high LYVE1+ Mφ	CCR2					0	Cd163+ Lyve1+ Mφ																											2.1798	S100A12+ Mo	CCR2	PsA						1.16061	CD2+ CCR2+ Pc	CD14.1
	0	SPP1+ CXCL10+ Mφ	CCR2					0.0827037	Aqp1+ Mφ																											2.23008	S100A12+ Mo	CCR2	PsA						0.629539	CD14 Mo	CD14.1
	0	FOLR2+ AQP1+ Mφ	CCR2					0.0418889	Cd163+ Lyve1+ Mφ																											1.91679	S100A12+ Mo	CCR2	PsA						0.363513	CD14 Mo	CD14.1
	0	SPP1+ CXCL10+ Mφ	CCR2					0.167259	Cd163+ Lyve1+ Mφ																											0	FOLR2+ AQP1+ Mφ	CCR2	PsA						0	CD14 Mo	CD14.1
	0	FOLR2+ AQP1+ Mφ	CCR2					0	Hmox1+ Mφ																											2.52887	S100A12+ Mo	CCR2	PsA						0.363513	cDC2	CD14.1
	0	SPP1+ CXCL10+ Mφ	CCR2					0	Mo																											2.17312	S100A12+ Mo	CCR2	PsA						0.629539	CD14 Mo	CD14.1
	0.551142	FOLR2+ AQP1+ Mφ	CCR2					0	Cd163+ Lyve1+ Mφ																											2.40768	S100A12+ Mo	CCR2	PsA						0	CD14 Mo	CD14.1
	0.521649	FOLR2high LYVE1+ Mφ	CCR2					0.0175185	Lining Mφ																											2.44831	S100A12+ Mo	CCR2	PsA						0.629539	CD14 Mo	CD14.1
	0	FOLR2high LYVE1+ Mφ	CCR2					0	Cd163+ Lyve1+ Mφ																											2.01456	S100A12+ Mo	CCR2	PsA						0.363513	CD14 Mo	CD14.1
	0	FOLR2high LYVE1+ Mφ	CCR2					0.00792593	Cd163+ Lyve1+ Mφ																											2.04299	S100A12+ Mo	CCR2	PsA						0.363513	CD14 Mo	CD14.1
	0.49295	FOLR2+ AQP1+ Mφ	CCR2					0	H2+ DC																											2.70874	S100A12+ Mo	CCR2	PsA						0	CD14 Mo	CD14.1
	0	CD2+ CCR2+ Pc	CCR2					0	Mo																											2.54521	S100A12+ Mo	CCR2	PsA						0.363513	CD14 Mo	CD14.1
	0.701058	FOLR2high LYVE1+ Mφ	CCR2					0	Hmox1+ Mφ																											2.09696	S100A12+ Mo	CCR2	PsA						0	CD14 Mo	CD14.1
	0	FOLR2+ AQP1+ Mφ	CCR2					0	Lining Mφ																											2.51234	S100A12+ Mo	CCR2	PsA						0	CD14 Mo	CD14.1
	0	CCR7+ DC	CCR2					0	Aqp1+ Mφ																											1.91635	S100A12+ Mo	CCR2	PsA						0.363513	CD14 Mo	CD14.1
	0.735599	S100A12+ Mo	CCR2					0.0335926	Cd163+ Lyve1+ Mφ																											2.2614	S100A12+ Mo	CCR2	PsA						0.629539	CD14 Mo	CD14.1
	0	FOLR2+ AQP1+ Mφ	CCR2					0	Aqp1+ Mφ																											2.23039	S100A12+ Mo	CCR2	PsA						1.50563	CD14 Mo	CD14.1
	0	SPP1+ CXCL10+ Mφ	CCR2					0	Mo																											2.37981	S100A12+ Mo	CCR2	PsA						0.839461	CD16 Mo	CD14.1
	0	FOLR2+ AQP1+ Mφ	CCR2					0	Cd163+ Lyve1+ Mφ																											1.55363	S100A12+ Mo	CCR2	PsA						1.2893	CD14 Mo	CD14.1
	0	SPP1+ CXCL10+ Mφ	CCR2					0.148148	Hmox1+ Mφ																											1.72659	S100A12+ Mo	CCR2	PsA						0.363513	CD2+ CCR2+ Pc	CD14.1
	0.711496	SPP1+ CXCL10+ Mφ	CCR2					0	Cd163+ Lyve1+ Mφ																											2.32214	S100A12+ Mo	CCR2	PsA						0.839461	CD14 Mo	CD14.1
	0	FOLR2high LYVE1+ Mφ	CCR2					0.0854074	Hmox1+ Mφ																											2.1745	S100A12+ Mo	CCR2	PsA						0	CD14 Mo	CD14.1
	0	FOLR2+ AQP1+ Mφ	CCR2					0	Lining Mφ																											1.85793	S100A12+ Mo	CCR2	PsA						0.363513	CD14 Mo	CD14.1
	0	FOLR2high LYVE1+ Mφ	CCR2					0.00455556	Aqp1+ Mφ																											2.02092	S100A12+ Mo	CCR2	PsA						1.01287	CD14 Mo	CD14.1
	0	Proliferating	CCR2					0	Mo																											2.51316	S100A12+ Mo	CCR2	PsA						1.2893	CD14 Mo	CD14.1
	0	FOLR2high LYVE1+ Mφ	CCR2					0	Aqp1+ Mφ																											2.28867	S100A12+ Mo	CCR2	PsA						0.839461	CD14 Mo	CD14.1
	1.24853	CD2+ CCR2+ Pc	CCR2					0	Cd163+ Lyve1+ Mφ																											1.54847	S100A12+ Mo	CCR2	PsA						0.839461	CD16 Mo	CD14.1
	0	FOLR2+ AQP1+ Mφ	CCR2					0	Mo																											2.28794	S100A12+ Mo	CCR2	PsA						0	CD14 Mo	CD14.1
	0	FOLR2+ AQP1+ Mφ	CCR2					0.0692963	Aqp1+ Mφ																											2.0633	S100A12+ Mo	CCR2	PsA						1.01287	CD14 Mo	CD14.1
	0.440369	FOLR2+ AQP1+ Mφ	CCR2					0	Aqp1+ Mφ																											2.17771	S100A12+ Mo	CCR2	PsA						0.629539	CD14 Mo	CD14.1
	1.20379	SPP1+ CXCL10+ Mφ	CCR2					0.0452593	Hmox1+ Mφ																											2.59682	S100A12+ Mo	CCR2	PsA						0.363513	CD14 Mo	CD14.1
	0	FOLR2+ AQP1+ Mφ	CCR2					0.00422222	Aqp1+ Mφ																											2.05245	S100A12+ Mo	CCR2	PsA						0.363513	CD14 Mo	CD14.1
	0	FOLR2high LYVE1+ Mφ	CCR2					0	Hmox1+ Mφ																											2.01197	S100A12+ Mo	CCR2	PsA						0.629539	CD14 Mo	CD14.1
	0.758534	FOLR2+ AQP1+ Mφ	CCR2					0	H2+ Mφ																											2.32674	S100A12+ Mo	CCR2	PsA						0	CD16 Mo	CD14.1
	0	FOLR2+ AQP1+ Mφ	CCR2					0	H2+ Mφ																											1.54377	S100A12+ Mo	CCR2	PsA						0.363513	CD14 Mo	CD14.1
	0	SPP1+ CXCL10+ Mφ	CCR2					0	Aqp1+ Mφ																											2.60346	S100A12+ Mo	CCR2	PsA						0	CD16 Mo	CD14.1
	0.665074	S100A12+ Mo	CCR2					0	Lining Mφ																											2.09333	S100A12+ Mo	CCR2	PsA						1.50563	CD14 Mo	CD14.1
	0	FOLR2high LYVE1+ Mφ	CCR2					0	Mo																											2.38658	S100A12+ Mo	CCR2	PsA						1.01287	CD14 Mo	CD14.1
	0	FOLR2+ AQP1+ Mφ	CCR2					0	Cd163+ Lyve1+ Mφ																											2.2754	S100A12+ Mo	CCR2	PsA						0	CD16 Mo	CD14.1
	1.66058	CD2+ CCR2+ Pc	CCR2					0.0844815	CD2+ H2+ Pc																											0	FOLR2+ AQP1+ Mφ	CCR2	PsA						1.01287	CD14 Mo	CD14.1
	0	FOLR2high LYVE1+ Mφ	CCR2					0	Aqp1+ Mφ																											0	SPP1+ CXCL10+ Mφ	CCR2	PsA						0.839461	CD14 Mo	CD14.1
	1.12674	CD2+ CCR2+ Pc	CCR2					0	H2+ DC																											0	FOLR2+ AQP1+ Mφ	CCR2	PsA						1.50563	CD2+ CCR2+ Pc	CD14.1
	1.58187	CD2+ CCR2+ Pc	CCR2					0	Cd163+ Lyve1+ Mφ																											0	SPP1+ CXCL10+ Mφ	CCR2	PsA						0.363513	CD14 Mo	CD14.1
	0	FOLR2+ AQP1+ Mφ	CCR2					0	Hmox1+ Mφ																											0	SPP1+ CXCL10+ Mφ	CCR2	PsA						0	CD14 Mo	CD14.1
	0	FOLR2high LYVE1+ Mφ	CCR2					0	Aqp1+ Mφ																											0	FOLR2+ AQP1+ Mφ	CCR2	PsA						0.629539	CD14 Mo	CD14.1
	0	FOLR2+ AQP1+ Mφ	CCR2					0.14737	H2+ Mφ																											0	FOLR2high LYVE1+ Mφ	CCR2	PsA						1.50563	CD14 Mo	CD14.1
	0.540247	FOLR2+ AQP1+ Mφ	CCR2					0.0484815	H2+ Mφ																											2.06739	CD2+ CCR2+ Pc	CCR2	PsA						0.363513	CD16 Mo	CD14.1
	0	FOLR2high LYVE1+ Mφ	CCR2					0.00740741	Aqp1+ Mφ																											0	FOLR2+ AQP1+ Mφ	CCR2	PsA						0	CD14 Mo	CD14.1
	0	FOLR2+ AQP1+ Mφ	CCR2					0.0985926	CD2+ H2+ Pc																											0	FOLR2high LYVE1+ Mφ	CCR2	PsA						0.363513	CD14 Mo	CD14.1
	0	FOLR2+ AQP1+ Mφ	CCR2					0	Aqp1+ Mφ																											0	FOLR2+ AQP1+ Mφ	CCR2	PsA						0	CD14 Mo	CD14.1
	1.04506	SPP1+ CXCL10+ Mφ	CCR2					0	Cd163+ Lyve1+ Mφ																											0	FOLR2high LYVE1+ Mφ	CCR2	PsA						1.2893	CD14 Mo	CD14.1
	0	FOLR2+ AQP1+ Mφ	CCR2					0	Mo																											1.89328	CD2+ CCR2+ Pc	CCR2	PsA						0.629539	CD14 Mo	CD14.1
	0	FOLR2+ AQP1+ Mφ	CCR2					0	Cd163+ Lyve1+ Mφ																											0	FOLR2+ AQP1+ Mφ	CCR2	PsA						0.629539	CD14 Mo	CD14.1
	0	FOLR2+ AQP1+ Mφ	CCR2					0	Aqp1+ Mφ																											0	FOLR2high LYVE1+ Mφ	CCR2	PsA						0	CD14 Mo	CD14.1
	0	FOLR2+ AQP1+ Mφ	CCR2					0	Aqp1+ Mφ																											1.73147	FOLR2high LYVE1+ Mφ	CCR2	PsA						1.16061	CD14 Mo	CD14.1
	0	FOLR2+ AQP1+ Mφ	CCR2					0	Hmox1+ Mφ																											1.92482	FOLR2high LYVE1+ Mφ	CCR2	PsA						0	cDC2	CD14.1
	0.712001	FOLR2+ AQP1+ Mφ	CCR2					0	Lining Mφ																											0	FOLR2high LYVE1+ Mφ	CCR2	PsA						0	CD14 Mo	CD14.1
	0.565465	FOLR2high LYVE1+ Mφ	CCR2					0.0407037	H2+ Mφ																											0	FOLR2high LYVE1+ Mφ	CCR2	PsA						0	CD14 Mo	CD14.1
	0	FOLR2+ AQP1+ Mφ	CCR2					0	Hmox1+ Mφ																											2.46452	S100A12+ Mo	CCR2	PsA						1.68338	CD14 Mo	CD14.1
	1.18142	S100A12+ Mo	CCR2					0	Cd163+ Lyve1+ Mφ																											0	FOLR2+ AQP1+ Mφ	CCR2	PsA						1.4033	CD14 Mo	CD14.1
	0	FOLR2+ AQP1+ Mφ	CCR2					0	Lining Mφ																											0	FOLR2+ AQP1+ Mφ	CCR2	PsA						0.629539	CD16 Mo	CD14.1
	0	FOLR2high LYVE1+ Mφ	CCR2					0	Cd163+ Lyve1+ Mφ																											1.61489	FOLR2high LYVE1+ Mφ	CCR2	PsA						0.629539	CD14 Mo	CD14.1
	0	FOLR2+ AQP1+ Mφ	CCR2					0	Lining Mφ																											0	FOLR2+ AQP1+ Mφ	CCR2	PsA						0.629539	CD2+ CCR2+ Pc	CD14.1
	0	FOLR2high LYVE1+ Mφ	CCR2					0	Cd163+ Lyve1+ Mφ																											0	FOLR2+ AQP1+ Mφ	CCR2	PsA						0.839461	CD14 Mo	CD14.1
	0	FOLR2high LYVE1+ Mφ	CCR2					0.113889	H2+ Mφ																											1.57922	FOLR2high LYVE1+ Mφ	CCR2	PsA						0.839461	CD14 Mo	CD14.1
	0.50533	FOLR2high LYVE1+ Mφ	CCR2					0.102111	Cd163+ Lyve1+ Mφ																											2.06113	CD2+ CCR2+ Pc	CCR2	PsA						1.50563	CD14 Mo	CD14.1
	0	FOLR2+ AQP1+ Mφ	CCR2					0	Cd163+ Lyve1+ Mφ																											0	FOLR2+ AQP1+ Mφ	CCR2	PsA						0.839461	CD14 Mo	CD14.1
	0.373293	SPP1+ CXCL10+ Mφ	CCR2					0	Aqp1+ Mφ																											0	FOLR2high LYVE1+ Mφ	CCR2	PsA						0.363513	CD14 Mo	CD14.1
	0	FOLR2+ AQP1+ Mφ	CCR2					0	Hmox1+ Mφ																											0	FOLR2+ AQP1+ Mφ	CCR2	PsA						0	CD14 Mo	CD14.1
	0	FOLR2high LYVE1+ Mφ	CCR2					0	Cd163+ Lyve1+ Mφ																											0	FOLR2+ AQP1+ Mφ	CCR2	PsA						0.363513	CD14 Mo	CD14.1
	0	SPP1+ CXCL10+ Mφ	CCR2					0.0325185	Aqp1+ Mφ																											0	FOLR2+ AQP1+ Mφ	CCR2	PsA						0	CD14 Mo	CD14.1
	0	FOLR2+ AQP1+ Mφ	CCR2					0	Hmox1+ Mφ																											0	FOLR2+ AQP1+ Mφ	CCR2	PsA						0	CD14 Mo	CD14.1
	0	FOLR2high LYVE1+ Mφ	CCR2					0	Cd163+ Lyve1+ Mφ																											0	FOLR2+ AQP1+ Mφ	CCR2	PsA						0.363513	CD14 Mo	CD14.1
	0	FOLR2high LYVE1+ Mφ	CCR2					0.0908148	Aqp1+ Mφ																											0	FOLR2+ AQP1+ Mφ	CCR2	PsA						0.629539	CD14 Mo	CD14.1
	0.736442	FOLR2high LYVE1+ Mφ	CCR2					0.100963	Aqp1+ Mφ																											1.73043	SPP1+ CXCL10+ Mφ	CCR2	PsA						0	CD14 Mo	CD14.1
	0	SPP1+ CXCL10+ Mφ	CCR2					0	Cd163+ Lyve1+ Mφ																											0	FOLR2+ AQP1+ Mφ	CCR2	PsA						0.629539	CD14 Mo	CD14.1
	0	SPP1+ CXCL10+ Mφ	CCR2					0	Mo																											0	FOLR2+ AQP1+ Mφ	CCR2	PsA						1.01287	CD14 Mo	CD14.1
	1.49795	CD2+ CCR2+ Pc	CCR2					0	Mo																											0	FOLR2high LYVE1+ Mφ	CCR2	PsA						0.629539	CD14 Mo	CD14.1
	0	FOLR2+ AQP1+ Mφ	CCR2					0	Hmox1+ Mφ																											0	FOLR2+ AQP1+ Mφ	CCR2	PsA						0	CD14 Mo	CD14.1
	0	FOLR2+ AQP1+ Mφ	CCR2					0.131333	H2+ Mφ																											1.71569	CD2+ CCR2+ Pc	CCR2	PsA						0	CD14 Mo	CD14.1
	1.53399	S100A12+ Mo	CCR2					0	Mo																											0	FOLR2+ AQP1+ Mφ	CCR2	PsA						0.839461	CD2+ CCR2+ Pc	CD14.1
	0	S100A12+ Mo	CCR2					0.102667	H2+ Mφ																											0	FOLR2high LYVE1+ Mφ	CCR2	PsA						1.01287	CD14 Mo	CD14.1
	0.461026	S100A12+ Mo	CCR2					0	Aqp1+ Mφ																											0	FOLR2+ AQP1+ Mφ	CCR2	PsA						1.68338	CD14 Mo	CD14.1
	0	S100A12+ Mo	CCR2					0.112556	Hmox1+ Mφ																											2.38579	S100A12+ Mo	CCR2	PsA						0.363513	CD14 Mo	CD14.1
	0.720914	S100A12+ Mo	CCR2					0.107741	H2+ DC																											2.03828	CD2+ CCR2+ Pc	CCR2	PsA						0	CD14 Mo	CD14.1
	0	CD1C+ DC	CCR2					0	Cd163+ Lyve1+ Mφ																											2.51934	CD2+ CCR2+ Pc	CCR2	PsA						0	CD14 Mo	CD14.1
	0	S100A12+ Mo	CCR2					0	Cd163+ Lyve1+ Mφ																											0	SPP1+ CXCL10+ Mφ	CCR2	PsA						0.839461	CD14 Mo	CD14.1
	0	S100A12+ Mo	CCR2					0.0261111	H2+ DC																											0	FOLR2+ AQP1+ Mφ	CCR2	PsA						0	CD14 Mo	CD14.1
	0.469975	S100A12+ Mo	CCR2					0	Aqp1+ Mφ																											0	FOLR2+ AQP1+ Mφ	CCR2	PsA						0.839461	CD2+ CCR2+ Pc	CD14.1
	0.481753	S100A12+ Mo	CCR2					0.103667	H2+ DC																											0	FOLR2+ AQP1+ Mφ	CCR2	PsA						0.839461	CD14 Mo	CD14.1
	0.499885	CD16+/DC4	CCR2					0	Cd163+ Lyve1+ Mφ																											0	SPP1+ CXCL10+ Mφ	CCR2	PsA						0.363513	CD14 Mo	CD14.1
	0.497822	S100A12+ Mo	CCR2					0	H2+ Mφ																											0	FOLR2+ AQP1+ Mφ	CCR2	PsA						0	CD16 Mo	CD14.1
	0.811855	S100A12+ Mo	CCR2					0	Cd163+ Lyve1+ Mφ																											1.70592	CD2+ CCR2+ Pc	CCR2	PsA						0.363513	cDC2	CD14.1
	0.540064	S100A12+ Mo	CCR2					0	pDC																											0	FOLR2+ AQP1+ Mφ	CCR2	PsA						0.839461	CD2+ CCR2+ Pc	CD14.1
	0	S100A12+ Mo	CCR2					0	Hmox1+ Mφ																											0	S100A12+ Mo	CCR2	PsA						0	CD14 Mo	CD14.1
	0.713315	S100A12+ Mo	CCR2					0.11063	Hmox1+ Mφ																											0	FOLR2+ AQP1+ Mφ	CCR2	PsA						0	CD14 Mo	CD14.1
	0	S100A12+ Mo	CCR2					0	Mo																											0	FOLR2high LYVE1+ Mφ	CCR2	PsA						0.839461	CD14 Mo	CD14.1
	0	S100A12+ Mo	CCR2					0	Lining Mφ																											1.8151	SPP1+ CXCL10+ Mφ	CCR2	PsA						1.83426	CD14 Mo	CD14.1
	0	S100A12+ Mo	CCR2					0.0788519	H2+ DC																											0	SPP1+ CXCL10+ Mφ	CCR2	PsA						0	CD14 Mo	CD14.1
	0	S100A12+ Mo	CCR2					0	Hmox1+ Mφ																											0	FOLR2high LYVE1+ Mφ	CCR2	PsA						1.16061	CD14 Mo	CD14.1
	0.510921	S100A12+ Mo	CCR2					0.0725185	Cd163+ Lyve1+ Mφ																											2.06231	CD2+ CCR2+ Pc	CCR2	PsA						0	CD16 Mo	CD14.1
	0.619779	S100A12+ Mo	CCR2					0	Mo																											0	FOLR2high LYVE1+ Mφ	CCR2	PsA						0.363513	CD14 Mo	CD14.1
	0.610347	S100A12+ Mo	CCR2					0	Hmox1+ Mφ																											0	FOLR2high LYVE1+ Mφ	CCR2	PsA						1.2893	CD14 Mo	CD14.1
	0	S100A12+ Mo	CCR2					0	Mo																											0	FOLR2+ AQP1+ Mφ	CCR2	PsA						0	CD14 Mo	CD14.1
	0.939506	S100A12+ Mo	CCR2					0	Cd163+ Lyve1+ Mφ																											0	FOLR2+ AQP1+ Mφ	CCR2	PsA						0.629539	CD14 Mo	CD14.1
	0.638427	S100A12+ Mo	CCR2					0	Mo																											2.01007	S100A12+ Mo	CCR2	PsA						0.839461	CD14 Mo	CD14.1
	0.695944	S100A12+ Mo	CCR2					0	H2+ DC																											0	FOLR2high LYVE1+ Mφ	CCR2	PsA						0	CD14 Mo	CD14.1
	0.544875	S100A12+ Mo	CCR2					0	Hmox1+ Mφ																											0	FOLR2+ AQP1+ Mφ	CCR2	PsA						0	CD14 Mo	CD14.1
	0	S100A12+ Mo	CCR2					0	Hmox1+ Mφ																											1.62966	S100A12+ Mo	CCR2	PsA						0.363513	CD14 Mo	CD14.1
	0.562931	S100A12+ Mo	CCR2					0	Mo																											0	FOLR2high LYVE1+ Mφ	CCR2	PsA						0	CD14 Mo	CD14.1
	0.440604	S100A12+ Mo	CCR2					0	Cd163+ Lyve1+ Mφ																											1.77985	CD2+ CCR2+ Pc	CCR2	PsA						0.363513	CD14 Mo	CD14.1
	0	S100A12+ Mo	CCR2					0	Hmox1+ Mφ																											0	FOLR2+ AQP1+ Mφ	CCR2	PsA						1.16061	CD14 Mo	CD14.1
	0	S100A12+ Mo	CCR2					0.0743704	Cd163+ Lyve1+ Mφ																											0	FOLR2high LYVE1+ Mφ	CCR2	PsA						1.16061	CD14 Mo	CD14.1
	0	S100A12+ Mo	CCR2					0	DC																											0	FOLR2+ AQP1+ Mφ	CCR2	PsA						1.50563	CD14 Mo	CD14.1
	0	CD16+/DC4	CCR2					0	Cd163+ Lyve1+ Mφ																											0	FOLR2+ AQP1+ Mφ	CCR2	PsA						1.01287	CD2+ CCR2+ Pc	CD14.1
	0	FOLR2+ AQP1+ Mφ	CCR2					0	Hmox1+ Mφ																											0	FOLR2+ AQP1+ Mφ	CCR2	PsA						0	cDC2	CD14.1
	0.70994	S100A12+ Mo	CCR2					0	Hmox1+ Mφ																											0	FOLR2+ AQP1+ Mφ	CCR2	PsA						1.01287	CD14 Mo	CD14.1
	0.518185	S100A12+ Mo	CCR2					0.00603704	Lining Mφ																											0	FOLR2+ AQP1+ Mφ	CCR2	PsA						0	CD14 Mo	CD14.1
	0.794391	S100A12+ Mo	CCR2					0.00385185	Aqp1+ Mφ																											2.22945	CD2+ CCR2+ Pc	CCR2	PsA						0.839461	CD2+ CCR2+ Pc	CD14.1
	0.634878	S100A12+ Mo	CCR2					0	Hmox1+ Mφ																											1.67619	SPP1+ CXCL10+ Mφ	CCR2	PsA						1.16061	CD2+ CCR2+ Pc	CD14.1
	0.683126	S100A12+ Mo	CCR2					0.0457407	Cd163+ Lyve1+ Mφ																											1.66015	FOLR2+ AQP1+ Mφ	CCR2	PsA						0.363513	CD14 Mo	CD14.1
	0	S100A12+ Mo	CCR2					0.0087037	Aqp1+ Mφ																											0	FOLR2high LYVE1+ Mφ	CCR2	PsA						1.16061	CD14 Mo	CD14.1
	0.679371	S100A12+ Mo	CCR2					0	Hmox1+ Mφ																											0	FOLR2+ AQP1+ Mφ	CCR2	PsA						0.629539	CD2+ CCR2+ Pc	CD14.1
	0.465404	S100A12+ Mo	CCR2					0	Hmox1+ Mφ																											2.06583	SPP1+ CXCL10+ Mφ	CCR2	PsA						1.16061	CD2+ CCR2+ Pc	CD14.1
	0.989771	S100A12+ Mo	CCR2					0.0372593	Hmox1+ Mφ																											0	SPP1+ CXCL10+ Mφ	CCR2	PsA						1.50563	CD14 Mo	CD14.1
	0.594616	S100A12+ Mo	CCR2					0	Cd163+ Lyve1+ Mφ																											1.93295	FOLR2+ AQP1+ Mφ	CCR2	PsA						0	CD14 Mo	CD14.1
	0	S100A12+ Mo	CCR2					0	Mo																											0	FOLR2+ AQP1+ Mφ	CCR2	PsA						0.363513	CD14 Mo	CD14.1
	0	S100A12+ Mo	CCR2					0.0248889	Lining Mφ																											0	FOLR2+ AQP1+ Mφ	CCR2	PsA						0	CD14 Mo	CD14.1
	0.429626	S100A12+ Mo	CCR2					0	Aqp1+ Mφ																											0	FOLR2+ AQP1+ Mφ	CCR2	PsA						0.629539	CD14 Mo	CD14.1
	0.824643	S100A12+ Mo	CCR2					0.0809259	Cd163+ Lyve1+ Mφ																											0	FOLR2+ AQP1+ Mφ	CCR2	PsA						1.2893	CD14 Mo	CD14.1
	0.491617	S100A12+ Mo	CCR2					0.00722222	H2+ Mφ																											0	SPP1+ CXCL10+ Mφ	CCR2	PsA						0	CD14 Mo	CD14.1
	0.466912	S100A12+ Mo	CCR2					0	Aqp1+ Mφ																											0	FOLR2+ AQP1+ Mφ	CCR2	PsA						0.363513	CD14 Mo	CD14.1
	0.645004	S100A12+ Mo	CCR2					0	Cd163+ Lyve1+ Mφ																											0	FOLR2high LYVE1+ Mφ	CCR2	PsA						1.01287	CD14 Mo	CD14.1
	0	S100A12+ Mo	CCR2					0	Hmox1+ Mφ																											0	FOLR2+ AQP1+ Mφ	CCR2	PsA						1.01287	CD14 Mo	CD14.1
	0.728498	S100A12+ Mo	CCR2					0.111444	Hmox1+ Mφ																											0	FOLR2+ AQP1+ Mφ	CCR2	PsA						0.839461	CD14 Mo	CD14.1
	0	S100A12+ Mo	CCR2					0.104481	Lining Mφ																											0	FOLR2+ AQP1+ Mφ	CCR2	PsA						0.629539	CD2+ CCR2+ Pc	CD14.1
	0	S100A12+ Mo	CCR2					0	H2+ DC																											0	FOLR2+ AQP1+ Mφ	CCR2	PsA						0.629539	CD14 Mo	CD14.1
	0.710651	S100A12+ Mo	CCR2					0.120259	H2+ Mφ																											0	FOLR2+ AQP1+ Mφ	CCR2	PsA						0.629539	CD14 Mo	CD14.1
	0.620121	S100A12+ Mo	CCR2					0	Hmox1+ Mφ																											1.67976	SPP1+ CXCL10+ Mφ	CCR2	PsA						0.629539	CD14 Mo	CD14.1
	0	S100A12+ Mo	CCR2					0	Cd163+ Lyve1+ Mφ																											0	FOLR2+ AQP1+ Mφ	CCR2	PsA						0	CD14 Mo	CD14.1
	0.756913	S100A12+ Mo	CCR2					0	Mo																											0	FOLR2+ AQP1+ Mφ	CCR2	PsA						0	CD14 Mo	CD14.1
	0.483241	S100A12+ Mo	CCR2					0.0141852	Lining Mφ																											0	FOLR2+ AQP1+ Mφ	CCR2	PsA						0.363513	CD14 Mo	CD14.1
	0.535739	S100A12+ Mo	CCR2					0	Cd163+ Lyve1+ Mφ																											0	FOLR2+ AQP1+ Mφ	CCR2	PsA						0	CD14 Mo	CD14.1
	0.45955	S100A12+ Mo	CCR2					0	Cd163+ Lyve1+ Mφ																											0	FOLR2+ AQP1+ Mφ	CCR2	PsA						0	CD14 Mo	CD14.1
	0.656809	S100A12+ Mo	CCR2					0.184222	H2+ DC																											0	SPP1+ CXCL10+ Mφ	CCR2	PsA						0.839461	CD14 Mo	CD14.1
	0.787269	S100A12+ Mo	CCR2					0.102	Aqp1+ Mφ																											2.17393	SPP1+ CXCL10+ Mφ	CCR2	PsA						0.363513	CD14 Mo	CD14.1
	0	S100A12+ Mo	CCR2					0	Mo																											1.9392	S100A12+ Mo	CCR2	PsA						0	CD16 Mo	CD14.1
	0	S100A12+ Mo	CCR2					0.155704	Aqp1+ Mφ																											2.36064	SPP1+ CXCL10+ Mφ	CCR2	PsA						0	CD14 Mo	CD14.1
	0.435492	S100A12+ Mo	CCR2					0	Hmox1+ Mφ																											0	FOLR2+ AQP1+ Mφ	CCR2	PsA						0.363513	CD14 Mo	CD14.1
	0.810725	S100A12+ Mo	CCR2					0	Cd163+ Lyve1+ Mφ																											0	SPP1+ CXCL10+ Mφ	CCR2	PsA						0	CD14 Mo	CD14.1
	0.545736	S100A12+ Mo	CCR2					0	Aqp1+ Mφ																											0	SPP1+ CXCL10+ Mφ	CCR2	PsA						0.629539	CD14 Mo	CD14.1
	0.716849	S100A12+ Mo	CCR2					0	Cd163+ Lyve1+ Mφ																											0	FOLR2+ AQP1+ Mφ	CCR2	PsA						0.363513	CD14 Mo	CD14.1
	0	FOLR2+ AQP1+ Mφ	CCR2					0	Lining Mφ																											1.66122	FOLR2high LYVE1+ Mφ	CCR2	PsA						0	CD14 Mo	CD14.1
	1.14845	Proliferating	CCR2					0.0473704	Hmox1+ Mφ																											0	FOLR2high LYVE1+ Mφ	CCR2	PsA						0	CD14 Mo	CD14.1
	0	FOLR2+ AQP1+ Mφ	CCR2					0	H2+ Mφ																											2.00687	SPP1+ CXCL10+ Mφ	CCR2	PsA						0	CD14 Mo	CD14.1
	0	FOLR2+ AQP1+ Mφ	CCR2					0	Hmox1+ Mφ																											0	FOLR2+ AQP1+ Mφ	CCR2	PsA						1.16061	CD14 Mo	CD14.1
	0	SPP1+ CXCL10+ Mφ	CCR2					0.0213333	Hmox1+ Mφ																											0	FOLR2+ AQP1+ Mφ	CCR2	PsA						0.629539	CD14 Mo	CD14.1
	0	Proliferating	CCR2					0	Mo																											1.55482	SPP1+ CXCL10+ Mφ	CCR2	PsA						0.629539	CD14 Mo	CD14.1
	0	SPP1+ CXCL10+ Mφ	CCR2					0	Mo																											0	FOLR2+ AQP1+ Mφ	CCR2	PsA						1.01287	CD14 Mo	CD14.1
	0	FOLR2+ AQP1+ Mφ	CCR2					0	Mo																											0	FOLR2+ AQP1+ Mφ	CCR2	PsA						0	cDC2	CD14.1
	0	FOLR2high LYVE1+ Mφ	CCR2					0.0123704	Lining Mφ																											0	FOLR2+ AQP1+ Mφ	CCR2	PsA						0.363513	CD14 Mo	CD14.1
	0	FOLR2high LYVE1+ Mφ	CCR2					0.0124074	H2+ Mφ																											1.91721	CD2+ CCR2+ Pc	CCR2	PsA						1.01287	CD14 Mo	CD14.1
	0	FOLR2+ AQP1+ Mφ	CCR2					0	Aqp1+ Mφ																											0	SPP1+ CXCL10+ Mφ	CCR2	PsA						1.01287	CD14 Mo	CD14.1
	0	FOLR2high LYVE1+ Mφ	CCR2					0.00785185	Cd163+ Lyve1+ Mφ																											0	FOLR2+ AQP1+ Mφ	CCR2	PsA						0.839461	CD14 Mo	CD14.1
	0	FOLR2+ AQP1+ Mφ	CCR2					0	Lining Mφ																											0	FOLR2+ AQP1+ Mφ	CCR2	PsA						0	CD16 Mo	CD14.1
	0	FOLR2high LYVE1+ Mφ	CCR2					0.131259	Hmox1+ Mφ																											0	SPP1+ CXCL10+ Mφ	CCR2	PsA						0	CD2+ CCR2+ Pc	CD14.1
	0	CD2+ CCR2+ Pc	CCR2					0	Cd163+ Lyve1+ Mφ																											0	FOLR2+ AQP1+ Mφ	CCR2	PsA						0	CD14 Mo	CD14.1
	0	FOLR2+ AQP1+ Mφ	CCR2					0	Hmox1+ Mφ																											0	FOLR2+ AQP1+ Mφ	CCR2	PsA						0	cDC2	CD14.1
	0	FOLR2high LYVE1+ Mφ	CCR2					0.270667	Hmox1+ Mφ																											0	FOLR2+ AQP1+ Mφ	CCR2	PsA						0	CD2+ CCR2+ Pc	CD14.1
	0	FOLR2high LYVE1+ Mφ	CCR2					0	Lining Mφ																											1.76891	FOLR2high LYVE1+ Mφ	CCR2	PsA						0	CD14 Mo	CD14.1
	0.704475	FOLR2high LYVE1+ Mφ	CCR2					0	Hmox1+ Mφ																											2.55344	CD2+ CCR2+ Pc	CCR2	PsA						0	CD14 Mo	CD14.1
	0	FOLR2high LYVE1+ Mφ	CCR2					0.00359259	Aqp1+ Mφ																											0	FOLR2+ AQP1+ Mφ	CCR2	PsA						0.839461	CD14 Mo	CD14.1
	0	FOLR2high LYVE1+ Mφ	CCR2					0	Hmox1+ Mφ																											0	FOLR2+ AQP1+ Mφ	CCR2	PsA						0.839461	CD14 Mo	CD14.1
	1.00455	S100A12+ Mo	CCR2					0.129148	Hmox1+ Mφ																											0	FOLR2+ AQP1+ Mφ	CCR2	PsA						0	CD16 Mo	CD14.1
	0	FOLR2+ AQP1+ Mφ	CCR2					0	Cd163+ Lyve1+ Mφ																											1.9412	SPP1+ CXCL10+ Mφ	CCR2	PsA						0	CD2+ CCR2+ Pc	CD14.1
	0	FOLR2+ AQP1+ Mφ	CCR2					0	Lining Mφ																											1.70706	SPP1+ CXCL10+ Mφ	CCR2	PsA						0	CD2+ CCR2+ Pc	CD14.1
	0.843598	CD1C+ DC	CCR2					0.139111	CD2+ H2+ Pc																											0	FOLR2+ AQP1+ Mφ	CCR2	PsA						0	CD14 Mo	CD14.1
	0	FOLR2high LYVE1+ Mφ	CCR2					0.0776296	Hmox1+ Mφ																											0	FOLR2+ AQP1+ Mφ	CCR2	PsA						0.629539	CD14 Mo	CD14.1
	0.660316	CD1C+ DC	CCR2					0.039	Cd163+ Lyve1+ Mφ																											1.75903	CD2+ CCR2+ Pc	CCR2	PsA						1.01287	CD14 Mo	CD14.1
	0	FOLR2+ AQP1+ Mφ	CCR2					0	Cd163+ Lyve1+ Mφ																											0	FOLR2+ AQP1+ Mφ	CCR2	PsA						0	CD14 Mo	CD14.1
	0	FOLR2+ AQP1+ Mφ	CCR2					0	Aqp1+ Mφ																											0	FOLR2+ AQP1+ Mφ	CCR2	PsA						2.02493	CD16 Mo	CD14.1
	0	FOLR2high LYVE1+ Mφ	CCR2					0.00837037	Aqp1+ Mφ																											0	FOLR2+ AQP1+ Mφ	CCR2	PsA						0	CD14 Mo	CD14.1
	0.459896	CD2+ CCR2+ Pc	CCR2					0	Hmox1+ Mφ																											2.31828	CD2+ CCR2+ Pc	CCR2	PsA						0.839461	CD14 Mo	CD14.1
	0	FOLR2+ AQP1+ Mφ	CCR2					0	Mo																											2.17084	SPP1+ CXCL10+ Mφ	CCR2	PsA						1.2893	CD14 Mo	CD14.1
	0	FOLR2high LYVE1+ Mφ	CCR2					0.089963	Mo																											0	FOLR2+ AQP1+ Mφ	CCR2	PsA						1.16061	CD14 Mo	CD14.1
	0	FOLR2+ AQP1+ Mφ	CCR2					0	Aqp1+ Mφ																											0	FOLR2+ AQP1+ Mφ	CCR2	PsA						0	CD14 Mo	CD14.1
	0	FOLR2+ AQP1+ Mφ	CCR2					0	H2+ Mφ																											0	FOLR2+ AQP1+ Mφ	CCR2	PsA						1.96532	CD14 Mo	CD14.1
	0	FOLR2+ AQP1+ Mφ	CCR2					0	Hmox1+ Mφ																											2.9606	CD2+ CCR2+ Pc	CCR2	PsA						0.629539	CD16 Mo	CD14.1
	0	FOLR2+ AQP1+ Mφ	CCR2					0	Mo																											0	FOLR2high LYVE1+ Mφ	CCR2	PsA						0.363513	CD14 Mo	CD14.1
	0	FOLR2+ AQP1+ Mφ	CCR2					0.0782963	H2+ DC																											1.71623	SPP1+ CXCL10+ Mφ	CCR2	PsA						1.16061	CD14 Mo	CD14.1
	0	FOLR2+ AQP1+ Mφ	CCR2					0	Hmox1+ Mφ																											2.56333	CD2+ CCR2+ Pc	CCR2	PsA						1.16061	CD14 Mo	CD14.1
	0.729503	SPP1+ CXCL10+ Mφ Mφ	CCR2					0	Aqp1+ Mφ																											0	SPP1+ CXCL10+ Mφ	CCR2	PsA						0	cDC2	CD14.1
	0	FOLR2+ AQP1+ Mφ	CCR2					0.0742222	Cd163+ Lyve1+ Mφ																											0	SPP1+ CXCL10+ Mφ	CCR2	PsA						0.363513	CD14 Mo	CD14.1
	0	Proliferating	CCR2					0.0733333	Hmox1+ Mφ																											0	SPP1+ CXCL10+ Mφ	CCR2	PsA						0.629539	CD14 Mo	CD14.1
	0	FOLR2+ AQP1+ Mφ	CCR2					0.076	Cd163+ Lyve1+ Mφ																											2.50654	CD2+ CCR2+ Pc	CCR2	PsA						0.363513	CD2+ CCR2+ Pc	CD14.1
	0	FOLR2high LYVE1+ Mφ	CCR2					0.00559259	Hmox1+ Mφ																											0	FOLR2+ AQP1+ Mφ	CCR2	PsA						1.16061	CD14 Mo	CD14.1
	0	FOLR2+ AQP1+ Mφ	CCR2					0	Hmox1+ Mφ																											1.74158	SPP1+ CXCL10+ Mφ	CCR2	PsA						0	CD14 Mo	CD14.1
	0.661473	CD2+ CCR2+ Pc	CCR2					0	pDC																											0	FOLR2+ AQP1+ Mφ	CCR2	PsA						0	CD16 Mo	CD14.1
	0	FOLR2+ AQP1+ Mφ	CCR2					0	Aqp1+ Mφ																											0	SPP1+ CXCL10+ Mφ	CCR2	PsA						0.363513	CD14 Mo	CD14.1
	0	FOLR2high LYVE1+ Mφ	CCR2					0.0987037	CD2+ H2+ Pc																											0	FOLR2+ AQP1+ Mφ	CCR2	PsA						0	CD14 Mo	CD14.1
	0	FOLR2+ AQP1+ Mφ	CCR2					0	Cd163+ Lyve1+ Mφ																											0	SPP1+ CXCL10+ Mφ	CCR2	PsA						0.363513	CD14 Mo	CD14.1
	0.536424	S100A12+ Mo	CCR2					0	Aqp1+ Mφ																											0	SPP1+ CXCL10+ Mφ	CCR2	PsA						0.629539	CD2+ CCR2+ Pc	CD14.1
	0.855717	CD2+ CCR2+ Pc	CCR2					0	Mo																											0	FOLR2+ AQP1+ Mφ	CCR2	PsA						1.16061	CD14 Mo	CD14.1
	1.27286	CD2+ CCR2+ Pc	CCR2					0	Lining Mφ																											0	FOLR2+ AQP1+ Mφ	CCR2	PsA						0	CD14 Mo	CD14.1
	0.599212	SPP1+ CXCL10+ Mφ Mφ	CCR2					0	Lining Mφ																											0	SPP1+ CXCL10+ Mφ	CCR2	PsA						0	CD16 Mo	CD14.1
	0	FOLR2+ AQP1+ Mφ	CCR2					0.0771111	Aqp1+ Mφ																											0	FOLR2+ AQP1+ Mφ	CCR2	PsA						0.839461	CD14 Mo	CD14.1
	0	FOLR2+ AQP1+ Mφ	CCR2					0	Aqp1+ Mφ																											0	FOLR2+ AQP1+ Mφ	CCR2	PsA						0.839461	CD14 Mo	CD14.1
	0	FOLR2+ AQP1+ Mφ	CCR2					0	Mo																											0	FOLR2high LYVE1+ Mφ	CCR2	PsA						0	CD14 Mo	CD14.1
	0	SPP1+ CXCL10+ Mφ	CCR2					0	Cd163+ Lyve1+ Mφ																											0	FOLR2high LYVE1+ Mφ	CCR2	PsA						0.629539	CD14 Mo	CD14.1
	0	FOLR2+ AQP1+ Mφ	CCR2					0	Aqp1+ Mφ																											0	FOLR2+ AQP1+ Mφ	CCR2	PsA						1.16061	CD14 Mo	CD14.1
	1.05898	SPP1+ CXCL10+ Mφ	CCR2					0.0332593	Hmox1+ Mφ																											2.1973	CD2+ CCR2+ Pc	CCR2	PsA						0.839461	CD14 Mo	CD14.1
	0	FOLR2+ AQP1+ Mφ	CCR2					0	Mo																											2.0286	CD2+ CCR2+ Pc	CCR2	PsA						1.83426	CD14 Mo	CD14.1
	0	SPP1+ CXCL10+ Mφ	CCR2					0.174519	Cd163+ Lyve1+ Mφ																											0	FOLR2+ AQP1+ Mφ	CCR2	PsA						0	CD14 Mo	CD14.1
	0	FOLR2+ AQP1+ Mφ	CCR2					0	Cd163+ Lyve1+ Mφ																											0	FOLR2+ AQP1+ Mφ	CCR2	PsA						1.90194	CD2+ CCR2+ Pc	CD14.1
	0	FOLR2+ AQP1+ Mφ	CCR2					0.00651852	Lining Mφ																											0	FOLR2high LYVE1+ Mφ	CCR2	PsA						1.01287	CD14 Mo	CD14.1
	0	SPP1+ CXCL10+ Mφ Mφ	CCR2					0	Mo																											1.59277	SPP1+ CXCL10+ Mφ	CCR2	PsA						0	pDC	CD14.1
	0	SPP1+ CXCL10+ Mφ	CCR2					0	Hmox1+ Mφ																											0	FOLR2+ AQP1+ Mφ	CCR2	PsA						0	cDC2	CD14.1
	0	FOLR2high LYVE1+ Mφ	CCR2					0	Mo																											0	FOLR2high LYVE1+ Mφ	CCR2	PsA						0	CD14 Mo	CD14.1
	0.735599	FOLR2high LYVE1+ Mφ	CCR2					0.109037	Hmox1+ Mφ																											1.59605	FOLR2+ AQP1+ Mφ	CCR2	PsA						0.629539	CD14 Mo	CD14.1
	0	FOLR2high LYVE1+ Mφ	CCR2					0.112852	Hmox1+ Mφ																											0	FOLR2high LYVE1+ Mφ	CCR2	PsA						0.629539	CD14 Mo	CD14.1
	0	FOLR2high LYVE1+ Mφ	CCR2					0	Aqp1+ Mφ																											0	SPP1+ CXCL10+ Mφ	CCR2	PsA						0.363513	CD14 Mo	CD14.1
	0.754767	FOLR2+ AQP1+ Mφ	CCR2					0	H2+ Mφ																											1.58411	FOLR2+ AQP1+ Mφ	CCR2	PsA						0.629539	CD14 Mo	CD14.1
	0	FOLR2+ AQP1+ Mφ	CCR2					0	Cd163+ Lyve1+ Mφ																											0	FOLR2+ AQP1+ Mφ	CCR2	PsA						1.4033	CD14 Mo	CD14.1
	0.616799	S100A12+ Mo	CCR2					0	Lining Mφ																											2.2023	FOLR2high LYVE1+ Mφ	CCR2	PsA						0.629539	CD2+ CCR2+ Pc	CD14.1
	0	FOLR2high LYVE1+ Mφ	CCR2					0	Aqp1+ Mφ																											1.73093	CD2+ CCR2+ Pc	CCR2	PsA						0.363513	CD14 Mo	CD14.1
	0	FOLR2+ AQP1+ Mφ	CCR2					0	Hmox1+ Mφ																											0	FOLR2+ AQP1+ Mφ	CCR2	PsA						1.2893	CD14 Mo	CD14.1
	0.589964	CD1C+ DC	CCR2					0.071963	Hmox1+ Mφ																											0	FOLR2+ AQP1+ Mφ	CCR2	PsA						0	CD14 Mo	CD14.1
	0	FOLR2+ AQP1+ Mφ	CCR2					0	H2+ Mφ																											0	FOLR2high LYVE1+ Mφ	CCR2	PsA						0	CD14 Mo	CD14.1
	0	Proliferating	CCR2					0	Aqp1+ Mφ																											0	FOLR2+ AQP1+ Mφ	CCR2	PsA						0	CD14 Mo	CD14.1
	0	FOLR2high LYVE1+ Mφ	CCR2					0	Aqp1+ Mφ																											1.67133	S100A12+ Mo	CCR2	PsA						0.839461	CD14 Mo	CD14.1
	0	SPP1+ CXCL10+ Mφ	CCR2					0	Mo																											0	FOLR2high LYVE1+ Mφ	CCR2	PsA						0.839461	CD14 Mo	CD14.1
	0	FOLR2+ AQP1+ Mφ	CCR2					0	Aqp1+ Mφ																											1.71	SPP1+ CXCL10+ Mφ	CCR2	PsA						2.23314	CD14 Mo	CD14.1
	0	FOLR2high LYVE1+ Mφ	CCR2					0	Cd163+ Lyve1+ Mφ																											0	SPP1+ CXCL10+ Mφ	CCR2	PsA						0.629539	CD14 Mo	CD14.1
	0	FOLR2+ AQP1+ Mφ	CCR2					0	Mo																											0	SPP1+ CXCL10+ Mφ	CCR2	PsA						0	CD14 Mo	CD14.1
	0	SPP1+ CXCL10+ Mφ	CCR2					0.0794444	Lining Mφ																											0	FOLR2+ AQP1+ Mφ	CCR2	PsA						0	CD14 Mo	CD14.1
	0.940639	Doublets	CCR2					0.069963	Lining Mφ																											1.61627	CD2+ CCR2+ Pc	CCR2	PsA						0.363513	CD14 Mo	CD14.1
	0	FOLR2+ AQP1+ Mφ	CCR2					0	Cd163+ Lyve1+ Mφ																											0	SPP1+ CXCL10+ Mφ	CCR2	PsA						0.839461	CD14 Mo	CD14.1
	0	FOLR2+ AQP1+ Mφ	CCR2					0	Aqp1+ Mφ																											0	FOLR2+ AQP1+ Mφ	CCR2	PsA						1.68338	CD14 Mo	CD14.1
	0	FOLR2+ AQP1+ Mφ	CCR2					0.0907778	Lining Mφ																											0	FOLR2+ AQP1+ Mφ	CCR2	PsA						0.629539	CD14 Mo	CD14.1
	0	FOLR2+ AQP1+ Mφ	CCR2					0	H2+ Mφ																											1.56482	SPP1+ CXCL10+ Mφ	CCR2	PsA						0	CD16 Mo	CD14.1
	1.30344	CD2+ CCR2+ Pc	CCR2					0	Hmox1+ Mφ																											0	FOLR2+ AQP1+ Mφ	CCR2	PsA						2.36502	CD14 Mo	CD14.1
	0	SPP1+ CXCL10+ Mφ	CCR2					0	Hmox1+ Mφ																											0	FOLR2+ AQP1+ Mφ	CCR2	PsA						0.363513	CD14 Mo	CD14.1
	0	FOLR2+ AQP1+ Mφ	CCR2					0	Lining Mφ																											0	FOLR2high LYVE1+ Mφ	CCR2	PsA						0	CD14 Mo	CD14.1
	0	FOLR2high LYVE1+ Mφ	CCR2					0	Lining Mφ																											0	FOLR2+ AQP1+ Mφ	CCR2	PsA						0.363513	CD14 Mo	CD14.1
	0.657699	FOLR2+ AQP1+ Mφ	CCR2					0.0693704	Hmox1+ Mφ																											0	FOLR2high LYVE1+ Mφ	CCR2	PsA						0	CD14 Mo	CD14.1
	1.73647	SPP1+ CXCL10+ Mφ	CCR2					0.0266296	Hmox1+ Mφ																											0	FOLR2+ AQP1+ Mφ	CCR2	PsA						0.839461	CD14 Mo	CD14.1
	1.01104	Doublets	CCR2					0.0143704	Lining Mφ																											0	FOLR2+ AQP1+ Mφ	CCR2	PsA						1.4033	CD2+ CCR2+ Pc	CD14.1
	0	Proliferating	CCR2					0.0154444	H2+ Mφ																											0	FOLR2+ AQP1+ Mφ	CCR2	PsA						1.2893	CD14 Mo	CD14.1
	0	SPP1+ CXCL10+ Mφ	CCR2					0	Lining Mφ																											2.21338	CD2+ CCR2+ Pc	CCR2	PsA						0	CD2+ CCR2+ Pc	CD14.1
	0	Proliferating	CCR2					0	Lining Mφ																											0	FOLR2+ AQP1+ Mφ	CCR2	PsA						1.01287	CD14 Mo	CD14.1
	0.887873	FOLR2+ AQP1+ Mφ	CCR2					0	Cd163+ Lyve1+ Mφ																											0	SPP1+ CXCL10+ Mφ	CCR2	PsA						0.629539	CD14 Mo	CD14.1
	0.562519	FOLR2+ AQP1+ Mφ	CCR2					0	Lining Mφ																											0	FOLR2high LYVE1+ Mφ	CCR2	PsA						0.363513	CD14 Mo	CD14.1
	0	FOLR2+ AQP1+ Mφ	CCR2					0.0457407	Hmox1+ Mφ																											1.80726	CD2+ CCR2+ Pc	CCR2	PsA						0	CD14 Mo	CD14.1
	0	FOLR2+ AQP1+ Mφ	CCR2					0	Cd163+ Lyve1+ Mφ																											0	FOLR2high LYVE1+ Mφ	CCR2	PsA						0.363513	CD14 Mo	CD14.1
	0	FOLR2+ AQP1+ Mφ	CCR2					0.175333	Hmox1+ Mφ																											0	SPP1+ CXCL10+ Mφ	CCR2	PsA						0.363513	CD14 Mo	CD14.1
	0	SPP1+ CXCL10+ Mφ Mφ	CCR2					0	Aqp1+ Mφ																											0	SPP1+ CXCL10+ Mφ	CCR2	PsA						0.363513	CD14 Mo	CD14.1
	0	FOLR2+ AQP1+ Mφ	CCR2					0	Mo																											0	FOLR2+ AQP1+ Mφ	CCR2	PsA						1.50563	CD14 Mo	CD14.1
	0	FOLR2high LYVE1+ Mφ	CCR2					0	Mo																											0	FOLR2high LYVE1+ Mφ	CCR2	PsA						0	CD14 Mo	CD14.1
	0	FOLR2+ AQP1+ Mφ	CCR2					0	Cd163+ Lyve1+ Mφ																											1.9848	CD2+ CCR2+ Pc	CCR2	PsA						0.629539	CD14 Mo	CD14.1
	0	FOLR2+ AQP1+ Mφ	CCR2					0	Lining Mφ																											0	SPP1+ CXCL10+ Mφ	CCR2	PsA						0.629539	CD14 Mo	CD14.1
	0	FOLR2+ AQP1+ Mφ	CCR2					0	Hmox1+ Mφ																											0	FOLR2high LYVE1+ Mφ	CCR2	PsA						0	CD2+ CCR2+ Pc	CD14.1
	0	FOLR2+ AQP1+ Mφ	CCR2					0	Aqp1+ Mφ																											2.32806	FOLR2+ AQP1+ Mφ	CCR2	PsA						0.839461	CD14 Mo	CD14.1
	0	FOLR2+ AQP1+ Mφ	CCR2					0	Hmox1+ Mφ																											0	FOLR2high LYVE1+ Mφ	CCR2	PsA						0.629539	CD2+ CCR2+ Pc	CD14.1
	1.0231	SPP1+ CXCL10+ Mφ Mφ	CCR2					0	Lining Mφ																											0	SPP1+ CXCL10+ Mφ	CCR2	PsA						0.629539	CD14 Mo	CD14.1
	0	FOLR2+ AQP1+ Mφ	CCR2					0	Mo																											2.02412	S100A12+ Mo	CCR2	PsA						0.839461	CD14 Mo	CD14.1
	0	FOLR2+ AQP1+ Mφ	CCR2					0.110556	Hmox1+ Mφ																											0	SPP1+ CXCL10+ Mφ	CCR2	PsA						0.629539	CD14 Mo	CD14.1
	0	CLEC9A+ DC1	CCR2					0	Mo																											0	SPP1+ CXCL10+ Mφ	CCR2	PsA						0	CD14 Mo	CD14.1
	0	FOLR2+ AQP1+ Mφ	CCR2					0.0818519	H2+ Mφ																											0	FOLR2high LYVE1+ Mφ	CCR2	PsA						0.839461	CD14 Mo	CD14.1
	0	FOLR2+ AQP1+ Mφ	CCR2					0	Mo																											1.8761	CD2+ CCR2+ Pc	CCR2	PsA						0.363513	pDC	CD14.1
	0	FOLR2+ AQP1+ Mφ	CCR2					0.0202222	H2+ Mφ																											2.12639	S100A12+ Mo	CCR2	PsA						0	CD14 Mo	CD14.1
	0	SPP1+ CXCL10+ Mφ	CCR2					0	Lining Mφ																											2.04514	S100A12+ Mo	CCR2	PsA						0	CD14 Mo	CD14.1
	1.17926	SPP1+ CXCL10+ Mφ	CCR2					0	Hmox1+ Mφ																											0	CD2+ CCR2+ Pc	CCR2	PsA						0	CD16 Mo	CD14.1
	0.458183	Proliferating	CCR2					0	Hmox1+ Mφ																											1.62877	FOLR2high LYVE1+ Mφ	CCR2	PsA						0	CD16 Mo	CD14.1
	0.580304	S100A12+ Mo	CCR2					0.0721111	Hmox1+ Mφ																											0	SPP1+ CXCL10+ Mφ	CCR2	PsA						0.629539	CD2+ CCR2+ Pc	CD14.1
	1.36347	SPP1+ CXCL10+ Mφ	CCR2					0	Aqp1+ Mφ																											0	FOLR2+ AQP1+ Mφ	CCR2	PsA						0.629539	CD14 Mo	CD14.1
	0	FOLR2+ AQP1+ Mφ	CCR2					0	Cd163+ Lyve1+ Mφ																											0	FOLR2+ AQP1+ Mφ	CCR2	PsA						0	pDC	CD14.1
	0	FOLR2+ AQP1+ Mφ	CCR2					0.0992593	Lining Mφ																											0	FOLR2+ AQP1+ Mφ	CCR2	PsA						1.59845	CD14 Mo	CD14.1
	0.571595	Doublets	CCR2					0	Cd163+ Lyve1+ Mφ																											0	FOLR2+ AQP1+ Mφ	CCR2	PsA						0	CD14 Mo	CD14.1
	0	SPP1+ CXCL10+ Mφ Mφ	CCR2					0	Mo																											1.85979	SPP1+ CXCL10+ Mφ	CCR2	PsA						1.01287	CD14 Mo	CD14.1
	0.581734	CD1C+ DC	CCR2					0	Aqp1+ Mφ																											0	SPP1+ CXCL10+ Mφ	CCR2	PsA						0	pDC	CD14.1
	0	FOLR2+ AQP1+ Mφ	CCR2					0	Aqp1+ Mφ																											0	FOLR2+ AQP1+ Mφ	CCR2	PsA						1.50563	CD14 Mo	CD14.1
	0	FOLR2high LYVE1+ Mφ	CCR2					0.115111	Hmox1+ Mφ																											0	SPP1+ CXCL10+ Mφ	CCR2	PsA						0	cDC2	CD14.1
	0	FOLR2high LYVE1+ Mφ	CCR2					0	Lining Mφ																											0	FOLR2+ AQP1+ Mφ	CCR2	PsA						0.839461	CD14 Mo	CD14.1
	1.04952	SPP1+ CXCL10+ Mφ	CCR2					0	H2+ Mφ																											0	FOLR2+ AQP1+ Mφ	CCR2	PsA						0.629539	CD14 Mo	CD14.1
	0	FOLR2+ AQP1+ Mφ	CCR2					0.0794815	Lining Mφ																											0	CD2+ CCR2+ Pc	CCR2	PsA						1.16061	CD14 Mo	CD14.1
	0	Proliferating	CCR2					0	Lining Mφ																											0	FOLR2+ AQP1+ Mφ	CCR2	PsA						1.59845	CD2+ CCR2+ Pc	CD14.1
	0	Doublets	CCR2					0.110481	CD2+ H2+ Pc																											2.25334	CD2+ CCR2+ Pc	CCR2	PsA						0	CD14 Mo	CD14.1
	0	Doublets	CCR2					0	Mo																											0	FOLR2high LYVE1+ Mφ	CCR2	PsA						0.363513	CD14 Mo	CD14.1
	0	FOLR2high LYVE1+ Mφ	CCR2					0.0072963	Aqp1+ Mφ																											0	FOLR2+ AQP1+ Mφ	CCR2	PsA						1.16061	CD14 Mo	CD14.1
	0.436029	SPP1+ CXCL10+ Mφ Mφ	CCR2					0	Hmox1+ Mφ																											0	SPP1+ CXCL10+ Mφ	CCR2	PsA						0	CD14 Mo	CD14.1
	0	FOLR2+ AQP1+ Mφ	CCR2					0	Cd163+ Lyve1+ Mφ																											0	SPP1+ CXCL10+ Mφ	CCR2	PsA						0	CD14 Mo	CD14.1
	0	FOLR2+ AQP1+ Mφ	CCR2					0	Mo																											0	FOLR2+ AQP1+ Mφ	CCR2	PsA						0.363513	CD16 Mo	CD14.1
	0	FOLR2+ AQP1+ Mφ	CCR2					0.051037	Lining Mφ																											0	FOLR2+ AQP1+ Mφ	CCR2	PsA						0	CD14 Mo	CD14.1
	0.723667	FOLR2+ AQP1+ Mφ	CCR2					0	Cd163+ Lyve1+ Mφ																											0	FOLR2+ AQP1+ Mφ	CCR2	PsA						0	CD14 Mo	CD14.1
	0.900287	CD2+ CCR2+ Pc	CCR2					0.0111852	H2+ DC																											1.7804	SPP1+ CXCL10+ Mφ	CCR2	PsA						0	CD14 Mo	CD14.1
	1.51339	SPP1+ CXCL10+ Mφ Mφ	CCR2					0	Mo																											1.66344	SPP1+ CXCL10+ Mφ	CCR2	PsA						0.839461	CD14 Mo	CD14.1
	0	Proliferating	CCR2					0.0154444	Hmox1+ Mφ																											0	FOLR2high LYVE1+ Mφ	CCR2	PsA						0.363513	cDC2	CD14.1
	0	SPP1+ CXCL10+ Mφ	CCR2					0	Cd163+ Lyve1+ Mφ																											0	FOLR2high LYVE1+ Mφ	CCR2	PsA						1.16061	CD2+ CCR2+ Pc	CD14.1
	0	FOLR2+ AQP1+ Mφ	CCR2					0.00714815	Lining Mφ																											0	FOLR2+ AQP1+ Mφ	CCR2	PsA						0.363513	CD14 Mo	CD14.1
	0	FOLR2+ AQP1+ Mφ	CCR2					0	Lining Mφ																											0	FOLR2high LYVE1+ Mφ	CCR2	PsA						0.363513	CD14 Mo	CD14.1
	0	FOLR2high LYVE1+ Mφ	CCR2					0.10737	Lining Mφ																											1.60219	FOLR2+ AQP1+ Mφ	CCR2	PsA						0	pDC	CD14.1
	0	FOLR2+ AQP1+ Mφ	CCR2					0	Aqp1+ Mφ																											0	SPP1+ CXCL10+ Mφ	CCR2	PsA						1.2893	CD14 Mo	CD14.1
	0	FOLR2+ AQP1+ Mφ	CCR2					0	Lining Mφ																											0	FOLR2high LYVE1+ Mφ	CCR2	PsA						0	CD14 Mo	CD14.1
	0	Proliferating	CCR2					0	Cd163+ Lyve1+ Mφ																											0	SPP1+ CXCL10+ Mφ	CCR2	PsA						0.629539	CD14 Mo	CD14.1
	0	FOLR2+ AQP1+ Mφ	CCR2					0.0782963	CD2+ H2+ Pc																											0	FOLR2+ AQP1+ Mφ	CCR2	PsA						0	CD14 Mo	CD14.1
	0	FOLR2high LYVE1+ Mφ	CCR2					0.043963	H2+ Mφ																											0	SPP1+ CXCL10+ Mφ	CCR2	PsA						1.2893	CD14 Mo	CD14.1
	0.869085	CD2+ CCR2+ Pc	CCR2					0	Lining Mφ																											0	FOLR2high LYVE1+ Mφ	CCR2	PsA						0.363513	CD14 Mo	CD14.1
	0	FOLR2+ AQP1+ Mφ	CCR2					0	Aqp1+ Mφ																											0	FOLR2high LYVE1+ Mφ	CCR2	PsA						0.363513	CD16 Mo	CD14.1
	0	FOLR2+ AQP1+ Mφ	CCR2					0.0194815	Cd163+ Lyve1+ Mφ																											0	FOLR2high LYVE1+ Mφ	CCR2	PsA						1.90194	CD14 Mo	CD14.1
	0	FOLR2+ AQP1+ Mφ	CCR2					0.0175185	H2+ Mφ																											0	SPP1+ CXCL10+ Mφ	CCR2	PsA						0.629539	CD14 Mo	CD14.1
	0	SPP1+ CXCL10+ Mφ	CCR2					0	H2+ DC																											0	FOLR2+ AQP1+ Mφ	CCR2	PsA						0.363513	CD14 Mo	CD14.1
	0	CLEC9A+ DC1	CCR2					0	H2+ DC																											0	FOLR2+ AQP1+ Mφ	CCR2	PsA						0.629539	CD14 Mo	CD14.1
	0	SPP1+ CXCL10+ Mφ	CCR2					0	Hmox1+ Mφ																											0	FOLR2+ AQP1+ Mφ	CCR2	PsA						0	CD14 Mo	CD14.1
	0	FOLR2+ AQP1+ Mφ	CCR2					0	H2+ Mφ																											0	FOLR2+ AQP1+ Mφ	CCR2	PsA						0	CD14 Mo	CD14.1
	0	FOLR2+ AQP1+ Mφ	CCR2					0	Mo																											0	SPP1+ CXCL10+ Mφ	CCR2	PsA						0	CD14 Mo	CD14.1
	0	SPP1+ CXCL10+ Mφ Mφ	CCR2					0.0629259	Cd163+ Lyve1+ Mφ																											0	SPP1+ CXCL10+ Mφ	CCR2	PsA						0.629539	CD14 Mo	CD14.1
	0	FOLR2+ AQP1+ Mφ	CCR2					0	Lining Mφ																											2.16877	FOLR2high LYVE1+ Mφ	CCR2	PsA						0	CD2+ CCR2+ Pc	CD14.1
	0	FOLR2+ AQP1+ Mφ	CCR2					0	Lining Mφ																											0	FOLR2+ AQP1+ Mφ	CCR2	PsA						1.16061	CD14 Mo	CD14.1
	0	FOLR2+ AQP1+ Mφ	CCR2					0	Mo																											0	FOLR2high LYVE1+ Mφ	CCR2	PsA						0	CD16 Mo	CD14.1
	0	Proliferating	CCR2					0.014963	Hmox1+ Mφ																											0	SPP1+ CXCL10+ Mφ	CCR2	PsA						0	CD16 Mo	CD14.1
	1.21565	CD2+ CCR2+ Pc	CCR2					0	Mo																											0	FOLR2+ AQP1+ Mφ	CCR2	PsA						0	cDC2	CD14.1
	1.45474	SPP1+ CXCL10+ Mφ	CCR2					0	Cd163+ Lyve1+ Mφ																											0	FOLR2+ AQP1+ Mφ	CCR2	PsA						1.16061	CD14 Mo	CD14.1
	0	FOLR2+ AQP1+ Mφ	CCR2					0	Aqp1+ Mφ																											0	FOLR2+ AQP1+ Mφ	CCR2	PsA						0.629539	CD14 Mo	CD14.1
	0	FOLR2+ AQP1+ Mφ	CCR2					0	Aqp1+ Mφ																											1.95003	SPP1+ CXCL10+ Mφ	CCR2	PsA						0.629539	CD14 Mo	CD14.1
	0	FOLR2+ AQP1+ Mφ	CCR2					0.102148	H2+ Mφ																											0	SPP1+ CXCL10+ Mφ	CCR2	PsA						0.839461	CD14 Mo	CD14.1
	1.3107	CD2+ CCR2+ Pc	CCR2					0	Cd163+ Lyve1+ Mφ																											0	FOLR2+ AQP1+ Mφ	CCR2	PsA						1.16061	CD14 Mo	CD14.1
	0	FOLR2high LYVE1+ Mφ	CCR2					0	Aqp1+ Mφ																											0	FOLR2+ AQP1+ Mφ	CCR2	PsA						1.16061	CD14 Mo	CD14.1
	0.753542	SPP1+ CXCL10+ Mφ	CCR2					0	Cd163+ Lyve1+ Mφ																											0	FOLR2+ AQP1+ Mφ	CCR2	PsA						0	CD2+ CCR2+ Pc	CD14.1
	1.50861	CD2+ CCR2+ Pc	CCR2					0	Hmox1+ Mφ																											2.15608	S100A12+ Mo	CCR2	PsA						1.16061	CD14 Mo	CD14.1
	0	SPP1+ CXCL10+ Mφ	CCR2					0.0267778	Cd163+ Lyve1+ Mφ																											0	FOLR2+ AQP1+ Mφ	CCR2	PsA						0	CD14 Mo	CD14.1
	0	FOLR2high LYVE1+ Mφ	CCR2					0	Hmox1+ Mφ																											0	FOLR2+ AQP1+ Mφ	CCR2	PsA						1.01287	CD14 Mo	CD14.1
	0	SPP1+ CXCL10+ Mφ	CCR2					0	Mo																											0	FOLR2+ AQP1+ Mφ	CCR2	PsA						0.363513	CD14 Mo	CD14.1
	1.11908	CD2+ CCR2+ Pc	CCR2					0	Aqp1+ Mφ																											0	FOLR2high LYVE1+ Mφ	CCR2	PsA						0	CD14 Mo	CD14.1
	0	FOLR2+ AQP1+ Mφ	CCR2					0	Hmox1+ Mφ																											0	FOLR2high LYVE1+ Mφ	CCR2	PsA						0	CD14 Mo	CD14.1
	1.17446	SPP1+ CXCL10+ Mφ Mφ	CCR2					0	Aqp1+ Mφ																											1.71648	SPP1+ CXCL10+ Mφ	CCR2	PsA						0.363513	CD14 Mo	CD14.1
	0	FOLR2+ AQP1+ Mφ	CCR2					0	Cd163+ Lyve1+ Mφ																											0	FOLR2+ AQP1+ Mφ	CCR2	PsA						0.363513	CD2+ CCR2+ Pc	CD14.1
	0	SPP1+ CXCL10+ Mφ	CCR2					0	Hmox1+ Mφ																											2.40305	S100A12+ Mo	CCR2	PsA						0.629539	CD14 Mo	CD14.1
	0	FOLR2+ AQP1+ Mφ	CCR2					0.00351852	Lining Mφ																											1.81401	FOLR2+ AQP1+ Mφ	CCR2	PsA						0.363513	CD14 Mo	CD14.1
	0	SPP1+ CXCL10+ Mφ	CCR2					0	Hmox1+ Mφ																											0	FOLR2+ AQP1+ Mφ	CCR2	PsA						0.363513	CD14 Mo	CD14.1
	0	SPP1+ CXCL10+ Mφ Mφ	CCR2					0	Aqp1+ Mφ																											1.77982	SPP1+ CXCL10+ Mφ	CCR2	PsA						0.363513	CD14 Mo	CD14.1
	0	FOLR2+ AQP1+ Mφ	CCR2					0	Cd163+ Lyve1+ Mφ																											0	SPP1+ CXCL10+ Mφ	CCR2	PsA						0	CD14 Mo	CD14.1
	0	FOLR2+ AQP1+ Mφ	CCR2					0.00714815	Cd163+ Lyve1+ Mφ																											0	FOLR2high LYVE1+ Mφ	CCR2	PsA						0	CD14 Mo	CD14.1
	0	SPP1+ CXCL10+ Mφ	CCR2					0	Mo																											0	FOLR2+ AQP1+ Mφ	CCR2	PsA						1.01287	CD2+ CCR2+ Pc	CD14.1
	0	FOLR2+ AQP1+ Mφ	CCR2					0	Hmox1+ Mφ																											1.83682	SPP1+ CXCL10+ Mφ	CCR2	PsA						0	CD16 Mo	CD14.1
	0	FOLR2+ AQP1+ Mφ	CCR2					0	Mo																											0	FOLR2+ AQP1+ Mφ	CCR2	PsA						1.4033	CD2+ CCR2+ Pc	CD14.1
	0	FOLR2high LYVE1+ Mφ	CCR2					0	Mo																											1.54669	SPP1+ CXCL10+ Mφ	CCR2	PsA						0	cDC2	CD14.1
	0	FOLR2high LYVE1+ Mφ	CCR2					0.0825926	Cd163+ Lyve1+ Mφ																											1.88433	SPP1+ CXCL10+ Mφ	CCR2	PsA						0.839461	CD2+ CCR2+ Pc	CD14.1
	0	FOLR2+ AQP1+ Mφ	CCR2					0	Lining Mφ																											0	FOLR2+ AQP1+ Mφ	CCR2	PsA						0	CD14 Mo	CD14.1
	0.706502	CD2+ CCR2+ Pc	CCR2					0	H2+ Mφ																											0	FOLR2+ AQP1+ Mφ	CCR2	PsA						0.629539	CD14 Mo	CD14.1
	0	CD2+ CCR2+ Pc	CCR2					0.0424815	Hmox1+ Mφ																											0	FOLR2+ AQP1+ Mφ	CCR2	PsA						1.4033	CD14 Mo	CD14.1
	0	FOLR2+ AQP1+ Mφ	CCR2					0.0128148	H2+ DC																											1.77508	SPP1+ CXCL10+ Mφ	CCR2	PsA						0	CD16 Mo	CD14.1
	0	FOLR2+ AQP1+ Mφ	CCR2					0	Hmox1+ Mφ																											0	FOLR2high LYVE1+ Mφ	CCR2	PsA						1.4033	CD14 Mo	CD14.1
	0	FOLR2high LYVE1+ Mφ	CCR2					0	Hmox1+ Mφ																											0	FOLR2high LYVE1+ Mφ	CCR2	PsA						0.363513	CD14 Mo	CD14.1
	0	SPP1+ CXCL10+ Mφ	CCR2					0	Aqp1+ Mφ																											0	FOLR2high LYVE1+ Mφ	CCR2	PsA						0	CD16 Mo	CD14.1
	0	FOLR2+ AQP1+ Mφ	CCR2					0	Mo																											0	FOLR2+ AQP1+ Mφ	CCR2	PsA						1.50563	CD14 Mo	CD14.1
	0	FOLR2+ AQP1+ Mφ	CCR2					0.0314444	Hmox1+ Mφ																											1.88083	CD2+ CCR2+ Pc	CCR2	PsA						0	cDC2	CD14.1
	0	FOLR2+ AQP1+ Mφ	CCR2					0	Cd163+ Lyve1+ Mφ																											1.5693	FOLR2+ AQP1+ Mφ	CCR2	PsA						0	CD14 Mo	CD14.1
	0	FOLR2high LYVE1+ Mφ	CCR2					0	pDC																											0	FOLR2+ AQP1+ Mφ	CCR2	PsA						0.839461	CD14 Mo	CD14.1
	0	Doublets	CCR2					0	Mo																											0	FOLR2high LYVE1+ Mφ	CCR2	PsA						0	CD14 Mo	CD14.1
	0	SPP1+ CXCL10+ Mφ	CCR2					0	Cd163+ Lyve1+ Mφ																											0	FOLR2+ AQP1+ Mφ	CCR2	PsA						0.629539	CD2+ CCR2+ Pc	CD14.1
	0	FOLR2+ AQP1+ Mφ	CCR2					0	Cd163+ Lyve1+ Mφ																											0	FOLR2+ AQP1+ Mφ	CCR2	PsA						0.363513	CD16 Mo	CD14.1
	0	FOLR2+ AQP1+ Mφ	CCR2					0	Mo																											2.29452	SPP1+ CXCL10+ Mφ	CCR2	PsA						1.4033	CD14 Mo	CD14.1
	0	CLEC9A+ DC1	CCR2					0	Hmox1+ Mφ																											0	S100A12+ Mo	CCR2	PsA						0	CD14 Mo	CD14.1
	0	FOLR2high LYVE1+ Mφ	CCR2					0	Aqp1+ Mφ																											0	FOLR2+ AQP1+ Mφ	CCR2	PsA						0.363513	CD14 Mo	CD14.1
	0.807694	CD2+ CCR2+ Pc	CCR2					0	Lining Mφ																											1.6185	CD2+ CCR2+ Pc	CCR2	PsA						0.363513	CD14 Mo	CD14.1
	0	FOLR2+ AQP1+ Mφ	CCR2					0	Hmox1+ Mφ																											0	SPP1+ CXCL10+ Mφ	CCR2	PsA						0.363513	CD14 Mo	CD14.1
	0	FOLR2+ AQP1+ Mφ	CCR2					0	Aqp1+ Mφ																											1.54453	FOLR2high LYVE1+ Mφ	CCR2	PsA						1.01287	CD14 Mo	CD14.1
	0	FOLR2high LYVE1+ Mφ	CCR2					0	H2+ Mφ																											0	SPP1+ CXCL10+ Mφ	CCR2	PsA						0	CD2+ CCR2+ Pc	CD14.1
	0	FOLR2+ AQP1+ Mφ	CCR2					0	Lining Mφ																											0	SPP1+ CXCL10+ Mφ	CCR2	PsA						0.629539	CD2+ CCR2+ Pc	CD14.1
	0	S100A12+ Mo	CCR2					0.034	H2+ Mφ																											2.31179	S100A12+ Mo	CCR2	PsA						1.16061	CD14 Mo	CD14.1
	0	FOLR2high LYVE1+ Mφ	CCR2					0.105704	H2+ DC																											0	FOLR2+ AQP1+ Mφ	CCR2	PsA						0.363513	CD14 Mo	CD14.1
	1.0106	FOLR2high LYVE1+ Mφ	CCR2					0.152074	Hmox1+ Mφ																											0	FOLR2+ AQP1+ Mφ	CCR2	PsA						0	CD14 Mo	CD14.1
	0.450953	SPP1+ CXCL10+ Mφ	CCR2					0	Lining Mφ																											1.5854	CD2+ CCR2+ Pc	CCR2	PsA						0	cDC2	CD14.1
	0	SPP1+ CXCL10+ Mφ Mφ	CCR2					0	Aqp1+ Mφ																											0	SPP1+ CXCL10+ Mφ	CCR2	PsA						0	CD14 Mo	CD14.1
	0	FOLR2+ AQP1+ Mφ	CCR2					0.0172593	Mo																											0	FOLR2high LYVE1+ Mφ	CCR2	PsA						0	CD14 Mo	CD14.1
	0	FOLR2+ AQP1+ Mφ	CCR2					0	H2+ Mφ																											1.69571	FOLR2high LYVE1+ Mφ	CCR2	PsA						0	CD14 Mo	CD14.1
	0	CD2+ CCR2+ Pc	CCR2					0.009	Hmox1+ Mφ																											2.35165	CD2+ CCR2+ Pc	CCR2	PsA						0	CD16 Mo	CD14.1
	0	SPP1+ CXCL10+ Mφ Mφ	CCR2					0	H2+ DC																											0	SPP1+ CXCL10+ Mφ	CCR2	PsA						1.16061	CD14 Mo	CD14.1
	0	FOLR2+ AQP1+ Mφ	CCR2					0.039	Aqp1+ Mφ																											1.555	FOLR2+ AQP1+ Mφ	CCR2	PsA						0	CD14 Mo	CD14.1
	0	FOLR2+ AQP1+ Mφ	CCR2					0	Cd163+ Lyve1+ Mφ																											0	FOLR2+ AQP1+ Mφ	CCR2	PsA						0	CD14 Mo	CD14.1
	0	SPP1+ CXCL10+ Mφ	CCR2					0	Aqp1+ Mφ																											1.72322	FOLR2+ AQP1+ Mφ	CCR2	PsA						1.01287	CD14 Mo	CD14.1
	0	FOLR2+ AQP1+ Mφ	CCR2					0.0980741	Aqp1+ Mφ																											0	FOLR2high LYVE1+ Mφ	CCR2	PsA						0.839461	CD14 Mo	CD14.1
	0	FOLR2+ AQP1+ Mφ	CCR2					0	Cd163+ Lyve1+ Mφ																											0	FOLR2high LYVE1+ Mφ	CCR2	PsA						0	CD2+ CCR2+ Pc	CD14.1
	0	FOLR2high LYVE1+ Mφ	CCR2					0.0362222	Hmox1+ Mφ																											0	FOLR2+ AQP1+ Mφ	CCR2	PsA						0	CD14 Mo	CD14.1
	0	FOLR2+ AQP1+ Mφ	CCR2					0.036963	H2+ DC																											1.8588	SPP1+ CXCL10+ Mφ	CCR2	PsA						0.363513	CD14 Mo	CD14.1
	0	SPP1+ CXCL10+ Mφ Mφ	CCR2					0.0137407	H2+ DC																											1.5483	SPP1+ CXCL10+ Mφ	CCR2	PsA						0.629539	CD14 Mo	CD14.1
	0	FOLR2+ AQP1+ Mφ	CCR2					0	Mo																											2.34804	CD2+ CCR2+ Pc	CCR2	PsA						1.01287	CD14 Mo	CD14.1
	0	FOLR2+ AQP1+ Mφ	CCR2					0.0117778	Cd163+ Lyve1+ Mφ																											0	SPP1+ CXCL10+ Mφ	CCR2	PsA						0	CD16 Mo	CD14.1
	0	FOLR2+ AQP1+ Mφ	CCR2					0	Lining Mφ																											0	SPP1+ CXCL10+ Mφ	CCR2	PsA						1.01287	CD14 Mo	CD14.1
	0.773616	CD2+ CCR2+ Pc	CCR2					0	Cd163+ Lyve1+ Mφ																											0	CD2+ CCR2+ Pc	CCR2	PsA						0.629539	CD14 Mo	CD14.1
	0	FOLR2+ AQP1+ Mφ	CCR2					0.0718519	Hmox1+ Mφ																											0	SPP1+ CXCL10+ Mφ	CCR2	PsA						0	CD14 Mo	CD14.1
	0	SPP1+ CXCL10+ Mφ	CCR2					0	Hmox1+ Mφ																											0	FOLR2+ AQP1+ Mφ	CCR2	PsA						0	CD14 Mo	CD14.1
	0	FOLR2high LYVE1+ Mφ	CCR2					0	Hmox1+ Mφ																											0	FOLR2+ AQP1+ Mφ	CCR2	PsA						1.4033	CD14 Mo	CD14.1
	0.708657	SPP1+ CXCL10+ Mφ	CCR2					0	Hmox1+ Mφ																											0	FOLR2+ AQP1+ Mφ	CCR2	PsA						0	CD14 Mo	CD14.1
	0	FOLR2high LYVE1+ Mφ	CCR2					0.0197037	CD2+ H2+ Pc																											1.55564	FOLR2high LYVE1+ Mφ	CCR2	PsA						0.363513	CD14 Mo	CD14.1
	0	SPP1+ CXCL10+ Mφ	CCR2					0	Hmox1+ Mφ																											2.34905	CD2+ CCR2+ Pc	CCR2	PsA						0	CD14 Mo	CD14.1
	0	SPP1+ CXCL10+ Mφ	CCR2					0.0479259	Hmox1+ Mφ																											2.03221	CD2+ CCR2+ Pc	CCR2	PsA						0.363513	CD14 Mo	CD14.1
	0	FOLR2+ AQP1+ Mφ	CCR2					0.0139259	Hmox1+ Mφ																											0	SPP1+ CXCL10+ Mφ	CCR2	PsA						0	CD16 Mo	CD14.1
	0	FOLR2high LYVE1+ Mφ	CCR2					0.0184074	Hmox1+ Mφ																											1.9605	SPP1+ CXCL10+ Mφ	CCR2	PsA						0.629539	CD14 Mo	CD14.1
	0	FOLR2+ AQP1+ Mφ	CCR2					0	Cd163+ Lyve1+ Mφ																											1.55173	S100A12+ Mo	CCR2	PsA						1.01287	CD14 Mo	CD14.1
	0.578061	CD2+ CCR2+ Pc	CCR2					0.00696296	Lining Mφ																											0	FOLR2+ AQP1+ Mφ	CCR2	PsA						0.363513	CD14 Mo	CD14.1
	0	SPP1+ CXCL10+ Mφ	CCR2					0	Mo																											0	FOLR2+ AQP1+ Mφ	CCR2	PsA						0	CD14 Mo	CD14.1
	0	FOLR2high LYVE1+ Mφ	CCR2					0.0704815	Aqp1+ Mφ																											1.97222	FOLR2+ AQP1+ Mφ	CCR2	PsA						1.01287	CD14 Mo	CD14.1
	1.16797	FOLR2+ AQP1+ Mφ	CCR2					0.135667	Aqp1+ Mφ																											0	FOLR2high LYVE1+ Mφ	CCR2	PsA						0	CD16 Mo	CD14.1
	0	FOLR2high LYVE1+ Mφ	CCR2					0	Cd163+ Lyve1+ Mφ																											0	FOLR2+ AQP1+ Mφ	CCR2	PsA						1.01287	CD14 Mo	CD14.1
	0	SPP1+ CXCL10+ Mφ	CCR2					0	Lining Mφ																											0	FOLR2high LYVE1+ Mφ	CCR2	PsA						0.629539	CD14 Mo	CD14.1
	0.923247	S100A12+ Mo	CCR2					0	Hmox1+ Mφ																											0	FOLR2+ AQP1+ Mφ	CCR2	PsA						1.16061	CD14 Mo	CD14.1
	0	SPP1+ CXCL10+ Mφ	CCR2					0	Mo																											0	FOLR2high LYVE1+ Mφ	CCR2	PsA						1.01287	CD14 Mo	CD14.1
	0	SPP1+ CXCL10+ Mφ	CCR2					0.0966296	Lining Mφ																											0	FOLR2+ AQP1+ Mφ	CCR2	PsA						1.01287	CD14 Mo	CD14.1
	0	FOLR2high LYVE1+ Mφ	CCR2					0	Hmox1+ Mφ																											0	FOLR2+ AQP1+ Mφ	CCR2	PsA						0.629539	CD14 Mo	CD14.1
	0.918421	CD2+ CCR2+ Pc	CCR2					0	Cd163+ Lyve1+ Mφ																											0	FOLR2+ AQP1+ Mφ	CCR2	PsA						0.363513	CD16 Mo	CD14.1
	0	S100A12+ Mo	CCR2					0	Aqp1+ Mφ																											0	FOLR2+ AQP1+ Mφ	CCR2	PsA						0	pDC	CD14.1
	0.514291	S100A12+ Mo	CCR2					0	Hmox1+ Mφ																											0	FOLR2+ AQP1+ Mφ	CCR2	PsA						0	CD16 Mo	CD14.1
	0	FOLR2+ AQP1+ Mφ	CCR2					0.0254074	CD2+ H2+ Pc																											0	FOLR2high LYVE1+ Mφ	CCR2	PsA						0.839461	CD14 Mo	CD14.1
	0	CLEC9A+ DC1	CCR2					0.0500741	Hmox1+ Mφ																											0	FOLR2+ AQP1+ Mφ	CCR2	PsA						0.629539	CD14 Mo	CD14.1
	0	FOLR2high LYVE1+ Mφ	CCR2					0.0114815	Aqp1+ Mφ																											0	FOLR2high LYVE1+ Mφ	CCR2	PsA						0.363513	CD14 Mo	CD14.1
	0	SPP1+ CXCL10+ Mφ	CCR2					0	Hmox1+ Mφ																											0	FOLR2+ AQP1+ Mφ	CCR2	PsA						1.2893	CD14 Mo	CD14.1
	0	FOLR2+ AQP1+ Mφ	CCR2					0	Cd163+ Lyve1+ Mφ																											1.91115	SPP1+ CXCL10+ Mφ	CCR2	PsA						0	CD14 Mo	CD14.1
	0	Proliferating	CCR2					0	Cd163+ Lyve1+ Mφ																											0	FOLR2high LYVE1+ Mφ	CCR2	PsA						0	pDC	CD14.1
	0	FOLR2+ AQP1+ Mφ	CCR2					0	Hmox1+ Mφ																											0	FOLR2+ AQP1+ Mφ	CCR2	PsA						1.76166	CD2+ CCR2+ Pc	CD14.1
	0	FOLR2+ AQP1+ Mφ	CCR2					0.0157778	Hmox1+ Mφ																											0	SPP1+ CXCL10+ Mφ	CCR2	PsA						0	CD14 Mo	CD14.1
	0	FOLR2+ AQP1+ Mφ	CCR2					0.0608148	Aqp1+ Mφ																											0	FOLR2+ AQP1+ Mφ	CCR2	PsA						1.68338	CD14 Mo	CD14.1
	0.784966	SPP1+ CXCL10+ Mφ	CCR2					0	Cd163+ Lyve1+ Mφ																											0	FOLR2high LYVE1+ Mφ	CCR2	PsA						1.01287	CD14 Mo	CD14.1
	0	SPP1+ CXCL10+ Mφ	CCR2					0	DC																											1.62448	FOLR2high LYVE1+ Mφ	CCR2	PsA						0	cDC2	CD14.1
	0	FOLR2+ AQP1+ Mφ	CCR2					0	Cd163+ Lyve1+ Mφ																											2.0155	SPP1+ CXCL10+ Mφ	CCR2	PsA						0	cDC2	CD14.1
	0	SPP1+ CXCL10+ Mφ	CCR2					0	Aqp1+ Mφ																											0	FOLR2+ AQP1+ Mφ	CCR2	PsA						0	CD14 Mo	CD14.1
	0	FOLR2+ AQP1+ Mφ	CCR2					0	Cd163+ Lyve1+ Mφ																											0	FOLR2+ AQP1+ Mφ	CCR2	PsA						1.50563	CD14 Mo	CD14.1
	0	FOLR2+ AQP1+ Mφ	CCR2					0	H2+ Mφ																											0	SPP1+ CXCL10+ Mφ	CCR2	PsA						0.629539	CD14 Mo	CD14.1
	0	FOLR2high LYVE1+ Mφ	CCR2					0	Cd163+ Lyve1+ Mφ																											0	SPP1+ CXCL10+ Mφ	CCR2	PsA						0	CD16 Mo	CD14.1
	0	FOLR2+ AQP1+ Mφ	CCR2					0	Cd163+ Lyve1+ Mφ																											0	FOLR2+ AQP1+ Mφ	CCR2	PsA						0.839461	CD14 Mo	CD14.1
	0.933268	CD2+ CCR2+ Pc	CCR2					0	Mo																											0	FOLR2high LYVE1+ Mφ	CCR2	PsA						0	CD14 Mo	CD14.1
	0	FOLR2high LYVE1+ Mφ	CCR2					0	Mo																											0	FOLR2+ AQP1+ Mφ	CCR2	PsA						0	CD16 Mo	CD14.1
	0	FOLR2+ AQP1+ Mφ	CCR2					0.0815556	H2+ DC																											0	FOLR2+ AQP1+ Mφ	CCR2	PsA						0.363513	CD14 Mo	CD14.1
	0	SPP1+ CXCL10+ Mφ Mφ	CCR2					0	Mo																											2.18836	SPP1+ CXCL10+ Mφ	CCR2	PsA						0	CD16 Mo	CD14.1
	0	SPP1+ CXCL10+ Mφ	CCR2					0	Cd163+ Lyve1+ Mφ																											0	FOLR2+ AQP1+ Mφ	CCR2	PsA						0	CD14 Mo	CD14.1
	0	FOLR2+ AQP1+ Mφ	CCR2					0	Mo																											2.26437	S100A12+ Mo	CCR2	PsA						1.01287	CD2+ CCR2+ Pc	CD14.1
	0	FOLR2+ AQP1+ Mφ	CCR2					0	H2+ Mφ																											0	FOLR2+ AQP1+ Mφ	CCR2	PsA						0.629539	CD14 Mo	CD14.1
	0	FOLR2+ AQP1+ Mφ	CCR2					0	pDC																											0	SPP1+ CXCL10+ Mφ	CCR2	PsA						1.76166	CD2+ CCR2+ Pc	CD14.1
	0.900969	SPP1+ CXCL10+ Mφ Mφ	CCR2					0.00596296	Aqp1+ Mφ																											0	SPP1+ CXCL10+ Mφ	CCR2	PsA						0.629539	CD14 Mo	CD14.1
	0.595179	SPP1+ CXCL10+ Mφ	CCR2					0	pDC																											0	FOLR2high LYVE1+ Mφ	CCR2	PsA						1.01287	CD14 Mo	CD14.1
	0	FOLR2high LYVE1+ Mφ	CCR2					0	Mo																											2.42976	CD2+ CCR2+ Pc	CCR2	PsA						1.4033	CD14 Mo	CD14.1
	0	Proliferating	CCR2					0	Mo																											0	FOLR2high LYVE1+ Mφ	CCR2	PsA						0	CD14 Mo	CD14.1
	0	FOLR2high LYVE1+ Mφ	CCR2					0	Mo																											0	FOLR2high LYVE1+ Mφ	CCR2	PsA						0.629539	CD14 Mo	CD14.1
	0.576506	Doublets	CCR2					0	Mo																											0	FOLR2+ AQP1+ Mφ	CCR2	PsA						0	CD14 Mo	CD14.1
	0.444537	Doublets	CCR2					0	Cd163+ Lyve1+ Mφ																											1.91199	SPP1+ CXCL10+ Mφ	CCR2	PsA						0	CD16 Mo	CD14.1
	0	FOLR2+ AQP1+ Mφ	CCR2					0.047037	H2+ DC																											1.69304	FOLR2+ AQP1+ Mφ	CCR2	PsA						0	CD14 Mo	CD14.1
	0	FOLR2high LYVE1+ Mφ	CCR2					0.0413704	Hmox1+ Mφ																											0	SPP1+ CXCL10+ Mφ	CCR2	PsA						0.363513	CD14 Mo	CD14.1
	0	FOLR2+ AQP1+ Mφ	CCR2					0	Mo																											0	SPP1+ CXCL10+ Mφ	CCR2	PsA						1.01287	CD14 Mo	CD14.1
	0	SPP1+ CXCL10+ Mφ Mφ	CCR2					0	Cd163+ Lyve1+ Mφ																											0	SPP1+ CXCL10+ Mφ	CCR2	PsA						0.839461	CD14 Mo	CD14.1
	0	FOLR2high LYVE1+ Mφ	CCR2					0	Aqp1+ Mφ																											0	SPP1+ CXCL10+ Mφ	CCR2	PsA						0	CD14 Mo	CD14.1
	0	FOLR2+ AQP1+ Mφ	CCR2					0.0915185	Cd163+ Lyve1+ Mφ																											0	FOLR2+ AQP1+ Mφ	CCR2	PsA						0	CD14 Mo	CD14.1
	0	FOLR2+ AQP1+ Mφ	CCR2					0	Mo																											0	FOLR2high LYVE1+ Mφ	CCR2	PsA						0	CD14 Mo	CD14.1
	0	SPP1+ CXCL10+ Mφ	CCR2					0.0717407	Mo																											0	FOLR2+ AQP1+ Mφ	CCR2	PsA						0	CD14 Mo	CD14.1
	1.00538	Doublets	CCR2					0	Aqp1+ Mφ																											0	FOLR2+ AQP1+ Mφ	CCR2	PsA						1.01287	CD14 Mo	CD14.1
	0	FOLR2high LYVE1+ Mφ	CCR2					0	Hmox1+ Mφ																											1.55552	SPP1+ CXCL10+ Mφ	CCR2	PsA						1.16061	CD14 Mo	CD14.1
	0	FOLR2high LYVE1+ Mφ	CCR2					0.181741	CD2+ H2+ Pc																											1.96443	SPP1+ CXCL10+ Mφ	CCR2	PsA						0.839461	CD14 Mo	CD14.1
	0	FOLR2high LYVE1+ Mφ	CCR2					0	Aqp1+ Mφ																											0	FOLR2+ AQP1+ Mφ	CCR2	PsA						0.839461	CD14 Mo	CD14.1
	0	SPP1+ CXCL10+ Mφ Mφ	CCR2					0	Hmox1+ Mφ																											0	SPP1+ CXCL10+ Mφ	CCR2	PsA						0	CD14 Mo	CD14.1
	0	FOLR2+ AQP1+ Mφ	CCR2					0	Mo																											0	FOLR2+ AQP1+ Mφ	CCR2	PsA						0	CD14 Mo	CD14.1
	0	FOLR2+ AQP1+ Mφ	CCR2					0	Hmox1+ Mφ																											0	FOLR2+ AQP1+ Mφ	CCR2	PsA						1.01287	CD14 Mo	CD14.1
	0	FOLR2+ AQP1+ Mφ	CCR2					0	Cd163+ Lyve1+ Mφ																											0	FOLR2+ AQP1+ Mφ	CCR2	PsA						0.839461	CD16 Mo	CD14.1
	0	FOLR2+ AQP1+ Mφ	CCR2					0	Cd163+ Lyve1+ Mφ																											0	FOLR2+ AQP1+ Mφ	CCR2	PsA						0.363513	CD14 Mo	CD14.1
	0	SPP1+ CXCL10+ Mφ Mφ	CCR2					0	Mo																											1.6495	SPP1+ CXCL10+ Mφ	CCR2	PsA						0	CD14 Mo	CD14.1
	0	SPP1+ CXCL10+ Mφ	CCR2					0	Hmox1+ Mφ																											0	FOLR2+ AQP1+ Mφ	CCR2	PsA						1.01287	CD14 Mo	CD14.1
	1.04019	CD2+ CCR2+ Pc	CCR2					0	Mo																											0	FOLR2high LYVE1+ Mφ	CCR2	PsA						1.4033	CD14 Mo	CD14.1
	0	FOLR2+ AQP1+ Mφ	CCR2					0.00333333	Lining Mφ																											0	FOLR2high LYVE1+ Mφ	CCR2	PsA						0	pDC	CD14.1
	0	FOLR2high LYVE1+ Mφ	CCR2					0	Mo																											0	FOLR2+ AQP1+ Mφ	CCR2	PsA						0	CD2+ CCR2+ Pc	CD14.1
	0	FOLR2high LYVE1+ Mφ	CCR2					0.106259	CD2+ H2+ Pc																											0	FOLR2+ AQP1+ Mφ	CCR2	PsA						0.363513	CD2+ CCR2+ Pc	CD14.1
	0	FOLR2+ AQP1+ Mφ	CCR2					0	Hmox1+ Mφ																											1.5311	SPP1+ CXCL10+ Mφ	CCR2	PsA						0	CD14 Mo	CD14.1
	0	FOLR2+ AQP1+ Mφ	CCR2					0	Mo																											0	FOLR2+ AQP1+ Mφ	CCR2	PsA						0.629539	CD14 Mo	CD14.1
	0	FOLR2+ AQP1+ Mφ	CCR2					0.0892963	Cd163+ Lyve1+ Mφ																											0	FOLR2+ AQP1+ Mφ	CCR2	PsA						1.16061	CD14 Mo	CD14.1
	0	SPP1+ CXCL10+ Mφ	CCR2					0	Mo																											0	FOLR2+ AQP1+ Mφ	CCR2	PsA						1.50563	CD14 Mo	CD14.1
	0.428566	SPP1+ CXCL10+ Mφ	CCR2					0	Mo																											0	FOLR2+ AQP1+ Mφ	CCR2	PsA						0	CD14 Mo	CD14.1
	0	FOLR2+ AQP1+ Mφ	CCR2					0.0725556	Lining Mφ																											0	FOLR2high LYVE1+ Mφ	CCR2	PsA						0	CD16 Mo	CD14.1
	0	FOLR2+ AQP1+ Mφ	CCR2					0	Mo																											0	FOLR2+ AQP1+ Mφ	CCR2	PsA						0.629539	CD14 Mo	CD14.1
	0	FOLR2+ AQP1+ Mφ	CCR2					0	Mo																											0	FOLR2high LYVE1+ Mφ	CCR2	PsA						0.363513	CD14 Mo	CD14.1
	0.739263	SPP1+ CXCL10+ Mφ	CCR2					0	Hmox1+ Mφ																											0	FOLR2high LYVE1+ Mφ	CCR2	PsA						0	CD16 Mo	CD14.1
	0	FOLR2+ AQP1+ Mφ	CCR2					0	Lining Mφ																											1.92278	SPP1+ CXCL10+ Mφ	CCR2	PsA						0	CD16 Mo	CD14.1
	0	FOLR2+ AQP1+ Mφ	CCR2					0	Cd163+ Lyve1+ Mφ																											0	FOLR2high LYVE1+ Mφ	CCR2	PsA						0	CD14 Mo	CD14.1
	0	Proliferating	CCR2					0	Cd163+ Lyve1+ Mφ																											0	FOLR2+ AQP1+ Mφ	CCR2	PsA						0	CD14 Mo	CD14.1
	0	FOLR2+ AQP1+ Mφ	CCR2					0.101407	H2+ DC																											0	FOLR2+ AQP1+ Mφ	CCR2	PsA						0.363513	cDC2	CD14.1
	0	FOLR2high LYVE1+ Mφ	CCR2					0	Aqp1+ Mφ																											0	FOLR2+ AQP1+ Mφ	CCR2	PsA						0.629539	CD14 Mo	CD14.1
	0	FOLR2high LYVE1+ Mφ	CCR2					0.0778519	Mo																											0	FOLR2high LYVE1+ Mφ	CCR2	PsA						1.16061	CD14 Mo	CD14.1
	0.680683	SPP1+ CXCL10+ Mφ	CCR2					0.0611481	Cd163+ Lyve1+ Mφ																											0	FOLR2high LYVE1+ Mφ	CCR2	PsA						0.363513	CD14 Mo	CD14.1
	0	FOLR2+ AQP1+ Mφ	CCR2					0	Aqp1+ Mφ																											0	FOLR2+ AQP1+ Mφ	CCR2	PsA						1.16061	CD14 Mo	CD14.1
	0	S100A12+ Mo	CCR2					0	Cd163+ Lyve1+ Mφ																											0	FOLR2+ AQP1+ Mφ	CCR2	PsA						0.363513	CD14 Mo	CD14.1
	0.691402	FOLR2+ AQP1+ Mφ	CCR2					0	Mo																											0	SPP1+ CXCL10+ Mφ	CCR2	PsA						0	CD14 Mo	CD14.1
	0	FOLR2+ AQP1+ Mφ	CCR2					0	Lining Mφ																											0	FOLR2high LYVE1+ Mφ	CCR2	PsA						0	CD16 Mo	CD14.1
	0	SPP1+ CXCL10+ Mφ	CCR2					0	Mo																											0	FOLR2+ AQP1+ Mφ	CCR2	PsA						0	CD14 Mo	CD14.1
	0	SPP1+ CXCL10+ Mφ	CCR2					0	Mo																											0	FOLR2+ AQP1+ Mφ	CCR2	PsA						1.16061	CD14 Mo	CD14.1
	0	FOLR2high LYVE1+ Mφ	CCR2					0.0948148	Hmox1+ Mφ																											0	FOLR2high LYVE1+ Mφ	CCR2	PsA						0	CD14 Mo	CD14.1
	0	FOLR2+ AQP1+ Mφ	CCR2					0	Hmox1+ Mφ																											0	FOLR2+ AQP1+ Mφ	CCR2	PsA						0.363513	CD14 Mo	CD14.1
	1.6039	CD1C+ DC	CCR2					0	Mo																											0	FOLR2+ AQP1+ Mφ	CCR2	PsA						0.839461	CD14 Mo	CD14.1
	1.1461	SPP1+ CXCL10+ Mφ	CCR2					0	Mo																											1.71574	FOLR2+ AQP1+ Mφ	CCR2	PsA						0.363513	CD14 Mo	CD14.1
	0	CLEC9A+ DC1	CCR2					0	Mo																											0	FOLR2high LYVE1+ Mφ	CCR2	PsA						0.363513	CD14 Mo	CD14.1
	0	FOLR2+ AQP1+ Mφ	CCR2					0.18663	CD2+ H2+ Pc																											0	FOLR2high LYVE1+ Mφ	CCR2	PsA						0.839461	CD14 Mo	CD14.1
	0.646798	SPP1+ CXCL10+ Mφ	CCR2					0.0615926	Hmox1+ Mφ																											0	FOLR2+ AQP1+ Mφ	CCR2	PsA						0.629539	CD14 Mo	CD14.1
	0.608452	SPP1+ CXCL10+ Mφ	CCR2					0.097	Mo																											0	FOLR2+ AQP1+ Mφ	CCR2	PsA						1.16061	CD14 Mo	CD14.1
	0	FOLR2+ AQP1+ Mφ	CCR2					0	Mo																											0	FOLR2+ AQP1+ Mφ	CCR2	PsA						0.839461	CD2+ CCR2+ Pc	CD14.1
	0	FOLR2+ AQP1+ Mφ	CCR2					0	DC																											0	FOLR2high LYVE1+ Mφ	CCR2	PsA						0	CD14 Mo	CD14.1
	0	FOLR2+ AQP1+ Mφ	CCR2					0	Aqp1+ Mφ																											0	FOLR2+ AQP1+ Mφ	CCR2	PsA						0	CD14 Mo	CD14.1
	0	SPP1+ CXCL10+ Mφ	CCR2					0	Mo																											0	FOLR2+ AQP1+ Mφ	CCR2	PsA						1.4033	CD14 Mo	CD14.1
	0	FOLR2high LYVE1+ Mφ	CCR2					0.0228889	Lining Mφ																											2.18782	SPP1+ CXCL10+ Mφ	CCR2	PsA						0	CD14 Mo	CD14.1
	0	FOLR2high LYVE1+ Mφ	CCR2					0	Lining Mφ																											0	FOLR2high LYVE1+ Mφ	CCR2	PsA						0	CD14 Mo	CD14.1
	0	FOLR2high LYVE1+ Mφ	CCR2					0	Mo																											0	SPP1+ CXCL10+ Mφ	CCR2	PsA						0.839461	CD14 Mo	CD14.1
	0	FOLR2+ AQP1+ Mφ	CCR2					0	Lining Mφ																											0	FOLR2+ AQP1+ Mφ	CCR2	PsA						0	cDC2	CD14.1
	0	CD2+ CCR2+ Pc	CCR2					0	Aqp1+ Mφ																											0	FOLR2+ AQP1+ Mφ	CCR2	PsA						0	CD14 Mo	CD14.1
	0	FOLR2+ AQP1+ Mφ	CCR2					0	Hmox1+ Mφ																											2.08737	CD2+ CCR2+ Pc	CCR2	PsA						0	CD14 Mo	CD14.1
	0	FOLR2+ AQP1+ Mφ	CCR2					0	Hmox1+ Mφ																											0	FOLR2+ AQP1+ Mφ	CCR2	PsA						0.839461	CD14 Mo	CD14.1
	0.608695	CD1C+ DC	CCR2					0	Cd163+ Lyve1+ Mφ																											0	FOLR2+ AQP1+ Mφ	CCR2	PsA						0.839461	CD14 Mo	CD14.1
	0	FOLR2high LYVE1+ Mφ	CCR2					0.0882222	CD2+ H2+ Pc																											0	SPP1+ CXCL10+ Mφ	CCR2	PsA						0.363513	cDC1	CD14.1
	0	FOLR2+ AQP1+ Mφ	CCR2					0	Mo																											0	FOLR2+ AQP1+ Mφ	CCR2	PsA						1.16061	CD14 Mo	CD14.1
	0	FOLR2+ AQP1+ Mφ	CCR2					0.0675185	Hmox1+ Mφ																											0	FOLR2+ AQP1+ Mφ	CCR2	PsA						0	CD16 Mo	CD14.1
	0.758087	SPP1+ CXCL10+ Mφ	CCR2					0	Mo																											0	FOLR2+ AQP1+ Mφ	CCR2	PsA						0.839461	CD16 Mo	CD14.1
	0	FOLR2+ AQP1+ Mφ	CCR2					0	Mo																											1.92532	S100A12+ Mo	CCR2	PsA						0	pDC	CD14.1
	0	FOLR2+ AQP1+ Mφ	CCR2					0	Mo																											0	FOLR2+ AQP1+ Mφ	CCR2	PsA						1.50563	CD14 Mo	CD14.1
	0	CD2+ CCR2+ Pc	CCR2					0	Mo																											0	SPP1+ CXCL10+ Mφ	CCR2	PsA						1.50563	CD14 Mo	CD14.1
	1.15651	CD1C+ DC	CCR2					0	Hmox1+ Mφ																											0	FOLR2+ AQP1+ Mφ	CCR2	PsA						0	CD14 Mo	CD14.1
	0	SPP1+ CXCL10+ Mφ Mφ	CCR2					0	Aqp1+ Mφ																											0	SPP1+ CXCL10+ Mφ	CCR2	PsA						0.839461	CD14 Mo	CD14.1
	0	FOLR2high LYVE1+ Mφ	CCR2					0	Cd163+ Lyve1+ Mφ																											0	SPP1+ CXCL10+ Mφ	CCR2	PsA						0.363513	CD14 Mo	CD14.1
	0	SPP1+ CXCL10+ Mφ	CCR2					0	Lining Mφ																											0	FOLR2high LYVE1+ Mφ	CCR2	PsA						0	CD14 Mo	CD14.1
	0	SPP1+ CXCL10+ Mφ	CCR2					0	Hmox1+ Mφ																											0	FOLR2+ AQP1+ Mφ	CCR2	PsA						0	CD14 Mo	CD14.1
	0.632664	S100A12+ Mo	CCR2					0	Aqp1+ Mφ																											0	SPP1+ CXCL10+ Mφ	CCR2	PsA						0	CD16 Mo	CD14.1
	0	FOLR2+ AQP1+ Mφ	CCR2					0	Lining Mφ																											0	FOLR2+ AQP1+ Mφ	CCR2	PsA						0.839461	CD14 Mo	CD14.1
	0.513402	Doublets	CCR2					0	Mo																											0	FOLR2high LYVE1+ Mφ	CCR2	PsA						0.363513	CD14 Mo	CD14.1
	0	FOLR2+ AQP1+ Mφ	CCR2					0	Mo																											0	FOLR2+ AQP1+ Mφ	CCR2	PsA						0	CD14 Mo	CD14.1
[truncated: 112,906 more rows]

## Sheet: Extended Data Figure 5
Extended Data Figure 5b	Foldchange gene expression in macrophage fibroblast coculture in different conditions
	Nos2		IL-6		IL-1b		TNFa		IL-10		Arg1
	Isotype	CD200 ant.	Isotype	CD200 ant.	Isotype	CD200 ant.	Isotype	CD200 ant.	Isotype	CD200 ant.	Isotype	CD200 ant.
	0.327309	1.83633	0.769527	4.35684	0.903627	2.02281	0.66906	0.459138	1.38407	0.735981	0.470684	2.47634
	0.525808	2.24459	0.694	1.97227	0.456552	1.97356	1.26158	0.765957	1.65928	0.497523	2.31255	3.39119
	0.923051	4.07049	1.04004	2.85646	1.04277	1.38006	0.510798	0.60508	0.828561	0.281669	0.858986	3.05469
	0.501779	2.00423	0.516146	1.52777	0.608444	0.791192	0.755905	1.30551	1.02643	0.377977	0.630988	2.49941
	1.16052	2.21632	1.91271	4.80539	2.16688	2.03156	1.04285	1.43493	0.749424	0.237168	1.03212	6.4442
	0.839847	2.41988	0.809752	2.57818	1.20402	1.60388	1.02036	1.31911	0.8456	0.24976	0.569263	2.60386
	2.72169	3.91912	1.25783	2.31009	0.61771	1.21569	1.73944	2.23099	0.506631	0.229684	1.1254	14.1598
Extended Data Figure 5c	STIR sequence (mm³) for IL23OE BALB/c hindpaws with/wothout adoptive Transfer
	BALB/C IL-23 OE	BALB/C IL-23OE + adop. Trans.
	3	21
	3	6
	4	6
		11
Extended Data Figure 5d	CD2+ MHC-II+ PCs/CD200 Fibroblasts in BALB/c paws with/without IMQ treatment
	CD2+ MHCII+ PC		CD200 Fibroblasts
	BALB/c control	BALB/c + IMQ	BALB/c control	BALB/c + IMQ
	1.10227	2.50858	33.4504	29.6965
	0.978479	4.93013	33.4076	30.2378
	2.23604	2.71363	28.5281	32.1608
	1.52527	4.90712	32.0928	30.8473
Extended Data Figure 5d	Arthritis score in BALB/c + IMQ hind paws with/without CD200 antagonist treatment
	BALB/c IMQ	BALB/c IMQ +CD200 ant.
	0	1.5
	0	1.5
	0	1
		1
		1.5
		1
